# Supplementary material for: Dataset for hierarchical tetramodal-porous architecture of zinc oxide nanoparticles microfluidically synthesized via dual-step nanofabrication
Source: Data Brief. 2022 Apr 11;42:108137. doi: 10.1016/j.dib.2022.108137 (PMC9046623; doi:10.1016/j.dib.2022.108137)
Supplement: Supplementary file 2 [file mmc2.zip]

Archive with 1 entries (1 files):
- mmc2.dxf
