# Supplementary material for: Dataset for hierarchical tetramodal-porous architecture of zinc oxide nanoparticles microfluidically synthesized via dual-step nanofabrication
Source: Data Brief. 2022 Apr 11;42:108137. doi: 10.1016/j.dib.2022.108137 (PMC9046623; doi:10.1016/j.dib.2022.108137)
Supplement: Supplementary file 3 [file mmc3.csv]

Particle size (nm)	Number
106	539
106.75	425
107.5	401
108.25	87
109	378
109.75	252
110.5	252
111.25	44
112	164
112.75	101
113.5	114
114.25	10
115	68
115.75	23
116.5	33
117.25	3
118	23
118.75	8
119.5	7
120.25	2
121	5
121.75	3
122.5	4
123.25	0
124	0
124.75	0
125.5	4
126.25	0
127	0
127.75	0
128.5	0
129.25	1
