# Supplementary material for: Dataset for hierarchical tetramodal-porous architecture of zinc oxide nanoparticles microfluidically synthesized via dual-step nanofabrication
Source: Data Brief. 2022 Apr 11;42:108137. doi: 10.1016/j.dib.2022.108137 (PMC9046623; doi:10.1016/j.dib.2022.108137)
Supplement: Supplementary file 4 [file mmc4.csv]

Wavenumber (cm-1)	Transmittance (%) of Zn (acac)2	Wavenumber (cm-1)	Transmittance (%) of Oleylamine	Wavenumber (cm-1)	Transmittance (%) of Exp.10 ZnO	Wavenumber (cm-1)	Transmittance (%) of MFD-2 ZnO
3996.2488	4	3996.2488	3	3996.2488	2	3996.2488	1
3994.3201	4	3994.3201	2.9998	3994.3201	1.9999	3994.3201	1
3992.3914	4	3992.3914	2.9997	3992.3914	1.9999	3992.3914	0.9999
3990.4627	4	3990.4627	2.9996	3990.4627	1.9999	3990.4627	1
3988.534	4	3988.534	2.9997	3988.534	2	3988.534	1
3986.6053	4	3986.6053	2.9998	3986.6053	2	3986.6053	1
3984.6766	4	3984.6766	2.9998	3984.6766	2	3984.6766	1
3982.7479	4	3982.7479	2.9996	3982.7479	1.9999	3982.7479	1
3980.8192	4	3980.8192	2.9996	3980.8192	1.9999	3980.8192	0.9999
3978.8905	4	3978.8905	2.9995	3978.8905	1.9999	3978.8905	0.9999
3976.9619	4	3976.9619	2.9993	3976.9619	1.9998	3976.9619	0.9999
3975.0332	4	3975.0332	2.9989	3975.0332	1.9997	3975.0332	0.9998
3973.1045	4	3973.1045	2.9987	3973.1045	1.9997	3973.1045	0.9998
3971.1758	4	3971.1758	2.9986	3971.1758	1.9997	3971.1758	0.9998
3969.2471	4	3969.2471	2.9985	3969.2471	1.9998	3969.2471	0.9998
3967.3184	4	3967.3184	2.9985	3967.3184	1.9998	3967.3184	0.9999
3965.3897	4	3965.3897	2.9985	3965.3897	1.9998	3965.3897	0.9999
3963.461	3.9998	3963.461	2.9984	3963.461	1.9996	3963.461	0.9997
3961.5323	3.9997	3961.5323	2.9985	3961.5323	1.9995	3961.5323	0.9997
3959.6036	3.9995	3959.6036	2.9987	3959.6036	1.9996	3959.6036	0.9998
3957.6749	3.9993	3957.6749	2.999	3957.6749	1.9996	3957.6749	0.9998
3955.7462	3.999	3955.7462	2.9993	3955.7462	1.9996	3955.7462	0.9998
3953.8176	3.9987	3953.8176	2.9994	3953.8176	1.9996	3953.8176	0.9998
3951.8889	3.9984	3951.8889	2.9992	3951.8889	1.9993	3951.8889	0.9996
3949.9602	3.998	3949.9602	2.999	3949.9602	1.999	3949.9602	0.9995
3948.0315	3.9975	3948.0315	2.9991	3948.0315	1.9989	3948.0315	0.9994
3946.1028	3.997	3946.1028	2.9993	3946.1028	1.999	3946.1028	0.9995
3944.1741	3.9964	3944.1741	2.9992	3944.1741	1.9989	3944.1741	0.9994
3942.2454	3.9959	3942.2454	2.9992	3942.2454	1.9989	3942.2454	0.9994
3940.3167	3.9954	3940.3167	2.9996	3940.3167	1.9993	3940.3167	0.9996
3938.388	3.995	3938.388	3	3938.388	1.9997	3938.388	0.9998
3936.4593	3.9946	3936.4593	3	3936.4593	1.9995	3936.4593	0.9997
3934.5306	3.9944	3934.5306	2.9993	3934.5306	1.9989	3934.5306	0.9993
3932.6019	3.9944	3932.6019	2.9986	3932.6019	1.9983	3932.6019	0.999
3930.6733	3.9945	3930.6733	2.9987	3930.6733	1.9983	3930.6733	0.999
3928.7446	3.9948	3928.7446	2.9992	3928.7446	1.9988	3928.7446	0.9993
3926.8159	3.9953	3926.8159	2.9992	3926.8159	1.9988	3926.8159	0.9993
3924.8872	3.9959	3924.8872	2.9989	3924.8872	1.9985	3924.8872	0.9992
3922.9585	3.9966	3922.9585	2.9989	3922.9585	1.9985	3922.9585	0.9992
3921.0298	3.9972	3921.0298	2.9988	3921.0298	1.9983	3921.0298	0.999
3919.1011	3.9976	3919.1011	2.9981	3919.1011	1.9978	3919.1011	0.9986
3917.1724	3.998	3917.1724	2.9978	3917.1724	1.9977	3917.1724	0.9985
3915.2437	3.9984	3915.2437	2.9986	3915.2437	1.9985	3915.2437	0.9991
3913.315	3.9987	3913.315	2.9996	3913.315	1.9994	3913.315	0.9997
3911.3863	3.9989	3911.3863	3	3911.3863	1.9999	3911.3863	1
3909.4577	3.9991	3909.4577	2.9998	3909.4577	1.9997	3909.4577	0.9998
3907.529	3.9991	3907.529	2.9987	3907.529	1.9985	3907.529	0.9991
3905.6003	3.9991	3905.6003	2.9967	3905.6003	1.9966	3905.6003	0.9978
3903.6716	3.9992	3903.6716	2.995	3903.6716	1.995	3903.6716	0.9968
3901.7429	3.9992	3901.7429	2.9946	3901.7429	1.9947	3901.7429	0.9966
3899.8142	3.9993	3899.8142	2.9955	3899.8142	1.9956	3899.8142	0.9972
3897.8855	3.9995	3897.8855	2.9973	3897.8855	1.9973	3897.8855	0.9982
3895.9568	3.9996	3895.9568	2.9988	3895.9568	1.9987	3895.9568	0.9991
3894.0281	3.9996	3894.0281	2.9987	3894.0281	1.9985	3894.0281	0.999
3892.0994	3.9996	3892.0994	2.998	3892.0994	1.9978	3892.0994	0.9985
3890.1707	3.9996	3890.1707	2.998	3890.1707	1.9978	3890.1707	0.9985
3888.242	3.9996	3888.242	2.9979	3888.242	1.9976	3888.242	0.9985
3886.3134	3.9996	3886.3134	2.9971	3886.3134	1.9968	3886.3134	0.998
3884.3847	3.9996	3884.3847	2.9969	3884.3847	1.9966	3884.3847	0.9978
3882.456	3.9997	3882.456	2.997	3882.456	1.9967	3882.456	0.9979
3880.5273	3.9997	3880.5273	2.997	3880.5273	1.9967	3880.5273	0.9979
3878.5986	3.9999	3878.5986	2.998	3878.5986	1.9975	3878.5986	0.9985
3876.6699	4	3876.6699	2.9989	3876.6699	1.9981	3876.6699	0.999
3874.7412	4	3874.7412	2.9983	3874.7412	1.9975	3874.7412	0.9986
3872.8125	3.9999	3872.8125	2.9974	3872.8125	1.9967	3872.8125	0.998
3870.8838	3.9998	3870.8838	2.9968	3870.8838	1.9961	3870.8838	0.9975
3868.9551	3.9998	3868.9551	2.997	3868.9551	1.9963	3868.9551	0.9975
3867.0264	3.9997	3867.0264	2.9976	3867.0264	1.9968	3867.0264	0.9979
3865.0977	3.9996	3865.0977	2.9977	3865.0977	1.9968	3865.0977	0.9979
3863.1691	3.9995	3863.1691	2.9978	3863.1691	1.997	3863.1691	0.9981
3861.2404	3.9995	3861.2404	2.9987	3861.2404	1.9978	3861.2404	0.9987
3859.3117	3.9994	3859.3117	2.9993	3859.3117	1.9983	3859.3117	0.999
3857.383	3.9992	3857.383	2.998	3857.383	1.9969	3857.383	0.998
3855.4543	3.9988	3855.4543	2.9947	3855.4543	1.9937	3855.4543	0.9957
3853.5256	3.9985	3853.5256	2.993	3853.5256	1.9923	3853.5256	0.9946
3851.5969	3.9986	3851.5969	2.9952	3851.5969	1.9946	3851.5969	0.9962
3849.6682	3.9987	3849.6682	2.9985	3849.6682	1.9978	3849.6682	0.9985
3847.7395	3.9986	3847.7395	3	3847.7395	1.9991	3847.7395	0.9995
3845.8108	3.9985	3845.8108	2.9996	3845.8108	1.9987	3845.8108	0.9993
3843.8821	3.9984	3843.8821	2.9984	3843.8821	1.9977	3843.8821	0.9986
3841.9534	3.9983	3841.9534	2.9974	3841.9534	1.9968	3841.9534	0.998
3840.0248	3.9983	3840.0248	2.9968	3840.0248	1.9962	3840.0248	0.9976
3838.0961	3.9984	3838.0961	2.9967	3838.0961	1.9962	3838.0961	0.9975
3836.1674	3.9986	3836.1674	2.9971	3836.1674	1.9966	3836.1674	0.9978
3834.2387	3.9988	3834.2387	2.9975	3834.2387	1.9971	3834.2387	0.9981
3832.31	3.9991	3832.31	2.998	3832.31	1.9976	3832.31	0.9985
3830.3813	3.9994	3830.3813	2.9984	3830.3813	1.9982	3830.3813	0.9988
3828.4526	3.9995	3828.4526	2.9987	3828.4526	1.9985	3828.4526	0.9991
3826.5239	3.9996	3826.5239	2.9986	3826.5239	1.9984	3826.5239	0.999
3824.5952	3.9997	3824.5952	2.998	3824.5952	1.9977	3824.5952	0.9986
3822.6665	3.9996	3822.6665	2.9966	3822.6665	1.9964	3822.6665	0.9977
3820.7378	3.9997	3820.7378	2.9958	3820.7378	1.9958	3820.7378	0.9972
3818.8092	3.9998	3818.8092	2.9966	3818.8092	1.9965	3818.8092	0.9977
3816.8805	3.9999	3816.8805	2.9974	3816.8805	1.9973	3816.8805	0.9982
3814.9518	3.9999	3814.9518	2.9982	3814.9518	1.9981	3814.9518	0.9987
3813.0231	4	3813.0231	2.9995	3813.0231	1.9992	3813.0231	0.9995
3811.0944	4	3811.0944	3	3811.0944	1.9996	3811.0944	0.9998
3809.1657	4	3809.1657	2.9992	3809.1657	1.9988	3809.1657	0.9992
3807.237	4	3807.237	2.9983	3807.237	1.998	3807.237	0.9985
3805.3083	4	3805.3083	2.998	3805.3083	1.9978	3805.3083	0.9984
3803.3796	3.9999	3803.3796	2.9975	3803.3796	1.9973	3803.3796	0.9982
3801.4509	3.9999	3801.4509	2.997	3801.4509	1.9968	3801.4509	0.9979
3799.5222	3.9999	3799.5222	2.9974	3799.5222	1.9972	3799.5222	0.9982
3797.5935	4	3797.5935	2.998	3797.5935	1.9978	3797.5935	0.9986
3795.6649	4	3795.6649	2.9985	3795.6649	1.9983	3795.6649	0.999
3793.7362	4	3793.7362	2.9994	3793.7362	1.9993	3793.7362	0.9995
3791.8075	4	3791.8075	3	3791.8075	1.9999	3791.8075	1
3789.8788	4	3789.8788	3	3789.8788	2	3789.8788	1
3787.9501	4	3787.9501	2.9998	3787.9501	1.9998	3787.9501	0.9999
3786.0214	4	3786.0214	2.9994	3786.0214	1.9994	3786.0214	0.9997
3784.0927	4	3784.0927	2.9992	3784.0927	1.9991	3784.0927	0.9996
3782.164	3.9999	3782.164	2.9989	3782.164	1.9988	3782.164	0.9994
3780.2353	3.9998	3780.2353	2.9984	3780.2353	1.9984	3780.2353	0.9991
3778.3066	3.9998	3778.3066	2.9986	3778.3066	1.9987	3778.3066	0.9992
3776.3779	3.9999	3776.3779	2.9996	3776.3779	1.9995	3776.3779	0.9997
3774.4492	3.9999	3774.4492	3	3774.4492	1.9999	3774.4492	1
3772.5206	3.9998	3772.5206	2.9993	3772.5206	1.9991	3772.5206	0.9996
3770.5919	3.9997	3770.5919	2.9983	3770.5919	1.9982	3770.5919	0.9989
3768.6632	3.9998	3768.6632	2.998	3768.6632	1.998	3768.6632	0.9987
3766.7345	3.9998	3766.7345	2.9983	3766.7345	1.9984	3766.7345	0.9989
3764.8058	3.9999	3764.8058	2.9989	3764.8058	1.9988	3764.8058	0.9993
3762.8771	3.9999	3762.8771	2.9991	3762.8771	1.999	3762.8771	0.9994
3760.9484	4	3760.9484	2.9986	3760.9484	1.9984	3760.9484	0.9991
3759.0197	4	3759.0197	2.9979	3759.0197	1.9979	3759.0197	0.9987
3757.091	4	3757.091	2.9981	3757.091	1.9979	3757.091	0.9988
3755.1623	4	3755.1623	2.998	3755.1623	1.9976	3755.1623	0.9986
3753.2336	3.9999	3753.2336	2.9965	3753.2336	1.9961	3753.2336	0.9975
3751.3049	3.9997	3751.3049	2.9949	3751.3049	1.9946	3751.3049	0.9963
3749.3763	3.9996	3749.3763	2.9947	3749.3763	1.9945	3749.3763	0.9962
3747.4476	3.9995	3747.4476	2.9946	3747.4476	1.9944	3747.4476	0.9962
3745.5189	3.9993	3745.5189	2.9934	3745.5189	1.9931	3745.5189	0.9953
3743.5902	3.9992	3743.5902	2.9937	3743.5902	1.9934	3743.5902	0.9956
3741.6615	3.9993	3741.6615	2.9963	3741.6615	1.996	3741.6615	0.9974
3739.7328	3.9993	3739.7328	2.9974	3739.7328	1.9969	3739.7328	0.9982
3737.8041	3.9991	3737.8041	2.9955	3737.8041	1.9951	3737.8041	0.9971
3735.8754	3.9991	3735.8754	2.9937	3735.8754	1.9935	3735.8754	0.9959
3733.9467	3.9993	3733.9467	2.9944	3733.9467	1.9941	3733.9467	0.9962
3732.018	3.9995	3732.018	2.9967	3732.018	1.9964	3732.018	0.9975
3730.0893	3.9998	3730.0893	2.9985	3730.0893	1.9981	3730.0893	0.9987
3728.1607	3.9998	3728.1607	2.9988	3728.1607	1.9983	3728.1607	0.999
3726.232	3.9998	3726.232	2.9981	3726.232	1.9977	3726.232	0.9986
3724.3033	3.9998	3724.3033	2.9979	3724.3033	1.9976	3724.3033	0.9985
3722.3746	3.9999	3722.3746	2.9983	3722.3746	1.998	3722.3746	0.9988
3720.4459	3.9999	3720.4459	2.999	3720.4459	1.9988	3720.4459	0.9993
3718.5172	4	3718.5172	2.9998	3718.5172	1.9996	3718.5172	0.9998
3716.5885	4	3716.5885	3	3716.5885	1.9998	3716.5885	1
3714.6598	4	3714.6598	2.9991	3714.6598	1.9989	3714.6598	0.9994
3712.7311	3.9999	3712.7311	2.9975	3712.7311	1.9975	3712.7311	0.9984
3710.8024	3.9999	3710.8024	2.9968	3710.8024	1.997	3710.8024	0.998
3708.8737	3.9999	3708.8737	2.9977	3708.8737	1.998	3708.8737	0.9987
3706.945	4	3706.945	2.999	3706.945	1.9994	3706.945	0.9996
3705.0164	4	3705.0164	2.9993	3705.0164	1.9996	3705.0164	0.9998
3703.0877	4	3703.0877	2.9985	3703.0877	1.9989	3703.0877	0.9994
3701.159	4	3701.159	2.998	3701.159	1.9987	3701.159	0.9992
3699.2303	4	3699.2303	2.9985	3699.2303	1.9995	3699.2303	0.9997
3697.3016	4	3697.3016	2.9989	3697.3016	2	3697.3016	1
3695.3729	4	3695.3729	2.9983	3695.3729	1.9999	3695.3729	0.9998
3693.4442	4	3693.4442	2.9968	3693.4442	1.999	3693.4442	0.9991
3691.5155	3.9999	3691.5155	2.9947	3691.5155	1.9976	3691.5155	0.998
3689.5868	3.9999	3689.5868	2.9932	3689.5868	1.9971	3689.5868	0.9974
3687.6581	3.9999	3687.6581	2.9931	3687.6581	1.998	3687.6581	0.9979
3685.7294	4	3685.7294	2.9933	3685.7294	1.9994	3685.7294	0.9987
3683.8007	4	3683.8007	2.9927	3683.8007	2	3683.8007	0.9991
3681.8721	4	3681.8721	2.9912	3681.8721	1.9997	3681.8721	0.9988
3679.9434	3.9998	3679.9434	2.9895	3679.9434	1.9988	3679.9434	0.998
3678.0147	3.9998	3678.0147	2.9878	3678.0147	1.9972	3678.0147	0.9968
3676.086	3.9997	3676.086	2.9868	3676.086	1.9957	3676.086	0.9957
3674.1573	3.9998	3674.1573	2.9876	3674.1573	1.9959	3674.1573	0.9958
3672.2286	3.9999	3672.2286	2.9891	3672.2286	1.9967	3672.2286	0.9964
3670.2999	4	3670.2999	2.9897	3670.2999	1.9969	3670.2999	0.9965
3668.3712	4	3668.3712	2.9907	3668.3712	1.9976	3668.3712	0.997
3666.4425	4	3666.4425	2.9924	3666.4425	1.999	3666.4425	0.9979
3664.5138	4	3664.5138	2.9935	3664.5138	1.9997	3664.5138	0.9984
3662.5851	3.9999	3662.5851	2.9937	3662.5851	1.9996	3662.5851	0.9983
3660.6564	3.9998	3660.6564	2.9933	3660.6564	1.9991	3660.6564	0.9979
3658.7278	3.9995	3658.7278	2.9925	3658.7278	1.9981	3658.7278	0.9972
3656.7991	3.9992	3656.7991	2.9915	3656.7991	1.9969	3656.7991	0.9963
3654.8704	3.9989	3654.8704	2.991	3654.8704	1.9963	3654.8704	0.9959
3652.9417	3.9986	3652.9417	2.9899	3652.9417	1.995	3652.9417	0.9951
3651.013	3.9982	3651.013	2.9877	3651.013	1.9926	3651.013	0.9935
3649.0843	3.9979	3649.0843	2.9864	3649.0843	1.991	3649.0843	0.9923
3647.1556	3.9976	3647.1556	2.9872	3647.1556	1.9914	3647.1556	0.9926
3645.2269	3.9973	3645.2269	2.9892	3645.2269	1.9927	3645.2269	0.9937
3643.2982	3.9969	3643.2982	2.9907	3643.2982	1.9934	3643.2982	0.9943
3641.3695	3.9964	3641.3695	2.9911	3641.3695	1.993	3641.3695	0.9942
3639.4408	3.9959	3639.4408	2.9911	3639.4408	1.9921	3639.4408	0.9937
3637.5122	3.9954	3637.5122	2.9908	3637.5122	1.991	3637.5122	0.993
3635.5835	3.9948	3635.5835	2.9902	3635.5835	1.9895	3635.5835	0.9921
3633.6548	3.9942	3633.6548	2.9893	3633.6548	1.9877	3633.6548	0.9911
3631.7261	3.9934	3631.7261	2.9875	3631.7261	1.985	3631.7261	0.9894
3629.7974	3.9925	3629.7974	2.9853	3629.7974	1.9821	3629.7974	0.9875
3627.8687	3.9918	3627.8687	2.9852	3627.8687	1.9811	3627.8687	0.9869
3625.94	3.991	3625.94	2.987	3625.94	1.9817	3625.94	0.9877
3624.0113	3.99	3624.0113	2.9878	3624.0113	1.9813	3624.0113	0.9878
3622.0826	3.9889	3622.0826	2.9867	3622.0826	1.9791	3622.0826	0.9866
3620.1539	3.9877	3620.1539	2.985	3620.1539	1.9762	3620.1539	0.9849
3618.2252	3.9866	3618.2252	2.984	3618.2252	1.974	3618.2252	0.9837
3616.2965	3.9855	3616.2965	2.9837	3616.2965	1.9724	3616.2965	0.9831
3614.3679	3.9844	3614.3679	2.9833	3614.3679	1.9705	3614.3679	0.9822
3612.4392	3.9834	3612.4392	2.9825	3612.4392	1.9683	3612.4392	0.981
3610.5105	3.9824	3610.5105	2.9817	3610.5105	1.966	3610.5105	0.9798
3608.5818	3.9814	3608.5818	2.9814	3608.5818	1.964	3608.5818	0.9788
3606.6531	3.9804	3606.6531	2.9822	3606.6531	1.9628	3606.6531	0.9784
3604.7244	3.9793	3604.7244	2.9836	3604.7244	1.9617	3604.7244	0.9781
3602.7957	3.9781	3602.7957	2.9843	3602.7957	1.9597	3602.7957	0.9772
3600.867	3.9768	3600.867	2.9847	3600.867	1.9573	3600.867	0.976
3598.9383	3.9755	3598.9383	2.9854	3598.9383	1.955	3598.9383	0.9748
3597.0096	3.974	3597.0096	2.986	3597.0096	1.9527	3597.0096	0.9737
3595.0809	3.9725	3595.0809	2.9866	3595.0809	1.9505	3595.0809	0.9726
3593.1522	3.9709	3593.1522	2.9874	3593.1522	1.9486	3593.1522	0.9716
3591.2236	3.9693	3591.2236	2.9875	3591.2236	1.9461	3591.2236	0.9704
3589.2949	3.9676	3589.2949	2.9864	3589.2949	1.9427	3589.2949	0.9685
3587.3662	3.9659	3587.3662	2.9859	3587.3662	1.9401	3587.3662	0.9671
3585.4375	3.9642	3585.4375	2.9871	3585.4375	1.9391	3585.4375	0.9667
3583.5088	3.9625	3583.5088	2.9886	3583.5088	1.9384	3583.5088	0.9666
3581.5801	3.9607	3581.5801	2.9892	3581.5801	1.9367	3581.5801	0.966
3579.6514	3.9588	3579.6514	2.989	3579.6514	1.9346	3579.6514	0.965
3577.7227	3.9569	3577.7227	2.9889	3577.7227	1.9325	3577.7227	0.964
3575.794	3.955	3575.794	2.9888	3575.794	1.9304	3575.794	0.963
3573.8653	3.9531	3573.8653	2.9886	3573.8653	1.9284	3573.8653	0.962
3571.9366	3.9512	3571.9366	2.988	3571.9366	1.9261	3571.9366	0.9608
3570.0079	3.9492	3570.0079	2.9864	3570.0079	1.9228	3570.0079	0.959
3568.0793	3.9472	3568.0793	2.9845	3568.0793	1.9194	3568.0793	0.9571
3566.1506	3.9452	3566.1506	2.9842	3566.1506	1.9174	3566.1506	0.9561
3564.2219	3.9433	3564.2219	2.9854	3564.2219	1.9166	3564.2219	0.9559
3562.2932	3.9414	3562.2932	2.9864	3562.2932	1.9158	3562.2932	0.9557
3560.3645	3.9394	3560.3645	2.9867	3560.3645	1.9144	3560.3645	0.9551
3558.4358	3.9374	3558.4358	2.9867	3558.4358	1.9129	3558.4358	0.9544
3556.5071	3.9352	3556.5071	2.9863	3556.5071	1.9112	3556.5071	0.9536
3554.5784	3.933	3554.5784	2.9856	3554.5784	1.9093	3554.5784	0.9527
3552.6497	3.9308	3552.6497	2.985	3552.6497	1.9074	3552.6497	0.9517
3550.721	3.9286	3550.721	2.9846	3550.721	1.9058	3550.721	0.9509
3548.7923	3.9263	3548.7923	2.984	3548.7923	1.9041	3548.7923	0.9499
3546.8637	3.924	3546.8637	2.9831	3546.8637	1.9022	3546.8637	0.9489
3544.935	3.9216	3544.935	2.9827	3544.935	1.9006	3544.935	0.9481
3543.0063	3.9192	3543.0063	2.9827	3543.0063	1.8996	3543.0063	0.9477
3541.0776	3.9168	3541.0776	2.9827	3541.0776	1.8985	3541.0776	0.9472
3539.1489	3.9143	3539.1489	2.9822	3539.1489	1.8971	3539.1489	0.9465
3537.2202	3.9118	3537.2202	2.9815	3537.2202	1.8955	3537.2202	0.9456
3535.2915	3.9093	3535.2915	2.9809	3535.2915	1.894	3535.2915	0.9448
3533.3628	3.9068	3533.3628	2.9803	3533.3628	1.8925	3533.3628	0.944
3531.4341	3.9041	3531.4341	2.9795	3531.4341	1.8909	3531.4341	0.9431
3529.5054	3.9015	3529.5054	2.9785	3529.5054	1.889	3529.5054	0.9421
3527.5767	3.8989	3527.5767	2.9776	3527.5767	1.8874	3527.5767	0.9412
3525.648	3.8962	3525.648	2.9769	3525.648	1.8859	3525.648	0.9405
3523.7194	3.8936	3523.7194	2.9764	3523.7194	1.8845	3523.7194	0.9398
3521.7907	3.8909	3521.7907	2.976	3521.7907	1.8833	3521.7907	0.9392
3519.862	3.8882	3519.862	2.9755	3519.862	1.8822	3519.862	0.9386
3517.9333	3.8854	3517.9333	2.975	3517.9333	1.881	3517.9333	0.9379
3516.0046	3.8826	3516.0046	2.9743	3516.0046	1.8796	3516.0046	0.9372
3514.0759	3.8798	3514.0759	2.9735	3514.0759	1.8782	3514.0759	0.9364
3512.1472	3.8768	3512.1472	2.9726	3512.1472	1.8766	3512.1472	0.9356
3510.2185	3.8739	3510.2185	2.9716	3510.2185	1.8751	3510.2185	0.9348
3508.2898	3.8709	3508.2898	2.9708	3508.2898	1.8738	3508.2898	0.934
3506.3611	3.8678	3506.3611	2.97	3506.3611	1.8724	3506.3611	0.9333
3504.4324	3.8648	3504.4324	2.969	3504.4324	1.871	3504.4324	0.9325
3502.5037	3.8616	3502.5037	2.9681	3502.5037	1.8697	3502.5037	0.9318
3500.5751	3.8585	3500.5751	2.9675	3500.5751	1.8686	3500.5751	0.9313
3498.6464	3.8553	3498.6464	2.967	3498.6464	1.8676	3498.6464	0.9308
3496.7177	3.8521	3496.7177	2.9663	3496.7177	1.8664	3496.7177	0.9302
3494.789	3.8488	3494.789	2.9656	3494.789	1.8652	3494.789	0.9296
3492.8603	3.8455	3492.8603	2.9649	3492.8603	1.8641	3492.8603	0.929
3490.9316	3.8421	3490.9316	2.9641	3490.9316	1.8629	3490.9316	0.9283
3489.0029	3.8387	3489.0029	2.9632	3489.0029	1.8617	3489.0029	0.9277
3487.0742	3.8353	3487.0742	2.9623	3487.0742	1.8605	3487.0742	0.927
3485.1455	3.8319	3485.1455	2.9615	3485.1455	1.8594	3485.1455	0.9264
3483.2168	3.8284	3483.2168	2.9606	3483.2168	1.8583	3483.2168	0.9258
3481.2881	3.825	3481.2881	2.9598	3481.2881	1.8572	3481.2881	0.9252
3479.3594	3.8215	3479.3594	2.9591	3479.3594	1.8563	3479.3594	0.9247
3477.4308	3.818	3477.4308	2.9584	3477.4308	1.8553	3477.4308	0.9241
3475.5021	3.8145	3475.5021	2.9575	3475.5021	1.8542	3475.5021	0.9235
3473.5734	3.811	3473.5734	2.9566	3473.5734	1.8532	3473.5734	0.9229
3471.6447	3.8074	3471.6447	2.9558	3471.6447	1.8522	3471.6447	0.9224
3469.716	3.8038	3469.716	2.955	3469.716	1.8511	3469.716	0.9218
3467.7873	3.8003	3467.7873	2.9542	3467.7873	1.85	3467.7873	0.9212
3465.8586	3.7967	3465.8586	2.9533	3465.8586	1.8489	3465.8586	0.9206
3463.9299	3.7931	3463.9299	2.9524	3463.9299	1.8477	3463.9299	0.92
3462.0012	3.7895	3462.0012	2.9516	3462.0012	1.8466	3462.0012	0.9194
3460.0725	3.786	3460.0725	2.9508	3460.0725	1.8456	3460.0725	0.9189
3458.1438	3.7824	3458.1438	2.9501	3458.1438	1.8447	3458.1438	0.9183
3456.2152	3.7789	3456.2152	2.9493	3456.2152	1.8437	3456.2152	0.9178
3454.2865	3.7754	3454.2865	2.9485	3454.2865	1.8428	3454.2865	0.9173
3452.3578	3.7719	3452.3578	2.9477	3452.3578	1.8418	3452.3578	0.9168
3450.4291	3.7684	3450.4291	2.9467	3450.4291	1.8408	3450.4291	0.9162
3448.5004	3.765	3448.5004	2.9457	3448.5004	1.8397	3448.5004	0.9156
3446.5717	3.7616	3446.5717	2.9448	3446.5717	1.8389	3446.5717	0.9152
3444.643	3.7582	3444.643	2.9442	3444.643	1.8383	3444.643	0.9149
3442.7143	3.7549	3442.7143	2.9437	3442.7143	1.8378	3442.7143	0.9146
3440.7856	3.7517	3440.7856	2.9432	3440.7856	1.8372	3440.7856	0.9144
3438.8569	3.7485	3438.8569	2.9426	3438.8569	1.8366	3438.8569	0.9141
3436.9282	3.7453	3436.9282	2.9419	3436.9282	1.836	3436.9282	0.9138
3434.9995	3.7422	3434.9995	2.9412	3434.9995	1.8354	3434.9995	0.9136
3433.0709	3.7392	3433.0709	2.9405	3433.0709	1.8348	3433.0709	0.9134
3431.1422	3.7361	3431.1422	2.9397	3431.1422	1.8343	3431.1422	0.9132
3429.2135	3.7331	3429.2135	2.939	3429.2135	1.8337	3429.2135	0.9131
3427.2848	3.7301	3427.2848	2.9383	3427.2848	1.8333	3427.2848	0.9129
3425.3561	3.7272	3425.3561	2.9376	3425.3561	1.8329	3425.3561	0.9128
3423.4274	3.7244	3423.4274	2.9367	3423.4274	1.8324	3423.4274	0.9127
3421.4987	3.7217	3421.4987	2.9357	3421.4987	1.8319	3421.4987	0.9126
3419.57	3.719	3419.57	2.9348	3419.57	1.8316	3419.57	0.9126
3417.6413	3.7164	3417.6413	2.934	3417.6413	1.8314	3417.6413	0.9127
3415.7126	3.7137	3415.7126	2.933	3415.7126	1.8311	3415.7126	0.9127
3413.7839	3.7111	3413.7839	2.9319	3413.7839	1.8309	3413.7839	0.9128
3411.8552	3.7086	3411.8552	2.9306	3411.8552	1.8306	3411.8552	0.9129
3409.9266	3.7062	3409.9266	2.9292	3409.9266	1.8304	3409.9266	0.913
3407.9979	3.7039	3407.9979	2.9275	3407.9979	1.8302	3407.9979	0.9131
3406.0692	3.7015	3406.0692	2.9254	3406.0692	1.83	3406.0692	0.9132
3404.1405	3.6992	3404.1405	2.9231	3404.1405	1.8298	3404.1405	0.9133
3402.2118	3.697	3402.2118	2.9205	3402.2118	1.8296	3402.2118	0.9134
3400.2831	3.6948	3400.2831	2.9176	3400.2831	1.8293	3400.2831	0.9136
3398.3544	3.6926	3398.3544	2.9143	3398.3544	1.829	3398.3544	0.9137
3396.4257	3.6906	3396.4257	2.911	3396.4257	1.8289	3396.4257	0.9139
3394.497	3.6886	3394.497	2.9077	3394.497	1.8288	3394.497	0.9141
3392.5683	3.6867	3392.5683	2.9048	3392.5683	1.8287	3392.5683	0.9144
3390.6396	3.6849	3390.6396	2.9023	3390.6396	1.8287	3390.6396	0.9146
3388.7109	3.683	3388.7109	2.9002	3388.7109	1.8287	3388.7109	0.9149
3386.7823	3.6813	3386.7823	2.8986	3386.7823	1.8287	3386.7823	0.9152
3384.8536	3.6796	3384.8536	2.8974	3384.8536	1.8287	3384.8536	0.9156
3382.9249	3.678	3382.9249	2.8966	3382.9249	1.8289	3382.9249	0.916
3380.9962	3.6765	3380.9962	2.896	3380.9962	1.8291	3380.9962	0.9164
3379.0675	3.675	3379.0675	2.8957	3379.0675	1.8293	3379.0675	0.9169
3377.1388	3.6735	3377.1388	2.8955	3377.1388	1.8296	3377.1388	0.9175
3375.2101	3.6722	3375.2101	2.8955	3375.2101	1.8301	3375.2101	0.918
3373.2814	3.6709	3373.2814	2.8958	3373.2814	1.8305	3373.2814	0.9186
3371.3527	3.6696	3371.3527	2.8962	3371.3527	1.831	3371.3527	0.9192
3369.424	3.6684	3369.424	2.8966	3369.424	1.8315	3369.424	0.9199
3367.4953	3.6672	3367.4953	2.8972	3367.4953	1.8321	3367.4953	0.9205
3365.5667	3.6661	3365.5667	2.8979	3365.5667	1.8327	3365.5667	0.9212
3363.638	3.6649	3363.638	2.8987	3363.638	1.8334	3363.638	0.922
3361.7093	3.6638	3361.7093	2.8997	3361.7093	1.8342	3361.7093	0.9227
3359.7806	3.6628	3359.7806	2.9007	3359.7806	1.835	3359.7806	0.9234
3357.8519	3.6618	3357.8519	2.9016	3357.8519	1.8359	3357.8519	0.9241
3355.9232	3.6607	3355.9232	2.9025	3355.9232	1.8368	3355.9232	0.9248
3353.9945	3.6597	3353.9945	2.9033	3353.9945	1.8377	3353.9945	0.9255
3352.0658	3.6588	3352.0658	2.9038	3352.0658	1.8385	3352.0658	0.9262
3350.1371	3.6578	3350.1371	2.9041	3350.1371	1.8393	3350.1371	0.9268
3348.2084	3.6569	3348.2084	2.9042	3348.2084	1.8401	3348.2084	0.9275
3346.2797	3.656	3346.2797	2.9041	3346.2797	1.8409	3346.2797	0.9281
3344.351	3.6551	3344.351	2.9039	3344.351	1.8417	3344.351	0.9287
3342.4224	3.6542	3342.4224	2.9037	3342.4224	1.8425	3342.4224	0.9293
3340.4937	3.6534	3340.4937	2.9037	3340.4937	1.8432	3340.4937	0.9299
3338.565	3.6525	3338.565	2.9039	3338.565	1.8439	3338.565	0.9304
3336.6363	3.6517	3336.6363	2.9043	3336.6363	1.8446	3336.6363	0.9309
3334.7076	3.6509	3334.7076	2.905	3334.7076	1.8453	3334.7076	0.9315
3332.7789	3.65	3332.7789	2.9057	3332.7789	1.846	3332.7789	0.932
3330.8502	3.6492	3330.8502	2.9063	3330.8502	1.8466	3330.8502	0.9326
3328.9215	3.6484	3328.9215	2.9069	3328.9215	1.8472	3328.9215	0.9331
3326.9928	3.6475	3326.9928	2.9073	3326.9928	1.8478	3326.9928	0.9335
3325.0641	3.6467	3325.0641	2.9077	3325.0641	1.8484	3325.0641	0.934
3323.1354	3.6458	3323.1354	2.9082	3323.1354	1.8489	3323.1354	0.9344
3321.2067	3.6449	3321.2067	2.9087	3321.2067	1.8494	3321.2067	0.9349
3319.2781	3.644	3319.2781	2.9093	3319.2781	1.8499	3319.2781	0.9353
3317.3494	3.6432	3317.3494	2.9099	3317.3494	1.8505	3317.3494	0.9357
3315.4207	3.6423	3315.4207	2.9105	3315.4207	1.8512	3315.4207	0.9361
3313.492	3.6413	3313.492	2.911	3313.492	1.8517	3313.492	0.9365
3311.5633	3.6404	3311.5633	2.9114	3311.5633	1.8524	3311.5633	0.9369
3309.6346	3.6395	3309.6346	2.9118	3309.6346	1.853	3309.6346	0.9373
3307.7059	3.6385	3307.7059	2.9122	3307.7059	1.8537	3307.7059	0.9377
3305.7772	3.6375	3305.7772	2.9127	3305.7772	1.8543	3305.7772	0.9381
3303.8485	3.6365	3303.8485	2.9131	3303.8485	1.855	3303.8485	0.9385
3301.9198	3.6355	3301.9198	2.9136	3301.9198	1.8555	3301.9198	0.9388
3299.9911	3.6344	3299.9911	2.9141	3299.9911	1.8561	3299.9911	0.9392
3298.0624	3.6334	3298.0624	2.9146	3298.0624	1.8568	3298.0624	0.9396
3296.1338	3.6323	3296.1338	2.9152	3296.1338	1.8574	3296.1338	0.9399
3294.2051	3.6312	3294.2051	2.9159	3294.2051	1.8582	3294.2051	0.9402
3292.2764	3.6301	3292.2764	2.9166	3292.2764	1.8589	3292.2764	0.9406
3290.3477	3.6291	3290.3477	2.9175	3290.3477	1.8596	3290.3477	0.941
3288.419	3.628	3288.419	2.9185	3288.419	1.8603	3288.419	0.9414
3286.4903	3.6269	3286.4903	2.9195	3286.4903	1.861	3286.4903	0.9418
3284.5616	3.6258	3284.5616	2.9205	3284.5616	1.8618	3284.5616	0.9421
3282.6329	3.6247	3282.6329	2.9216	3282.6329	1.8625	3282.6329	0.9425
3280.7042	3.6236	3280.7042	2.9227	3280.7042	1.8632	3280.7042	0.9428
3278.7755	3.6226	3278.7755	2.9239	3278.7755	1.8639	3278.7755	0.9432
3276.8468	3.6215	3276.8468	2.9251	3276.8468	1.8646	3276.8468	0.9435
3274.9182	3.6204	3274.9182	2.9263	3274.9182	1.8654	3274.9182	0.9438
3272.9895	3.6193	3272.9895	2.9276	3272.9895	1.8661	3272.9895	0.9442
3271.0608	3.6182	3271.0608	2.929	3271.0608	1.8668	3271.0608	0.9445
3269.1321	3.6172	3269.1321	2.9303	3269.1321	1.8675	3269.1321	0.9449
3267.2034	3.6161	3267.2034	2.9316	3267.2034	1.8682	3267.2034	0.9452
3265.2747	3.6151	3265.2747	2.9329	3265.2747	1.8689	3265.2747	0.9455
3263.346	3.6141	3263.346	2.9342	3263.346	1.8696	3263.346	0.9459
3261.4173	3.613	3261.4173	2.9354	3261.4173	1.8703	3261.4173	0.9462
3259.4886	3.612	3259.4886	2.9366	3259.4886	1.871	3259.4886	0.9466
3257.5599	3.611	3257.5599	2.9378	3257.5599	1.8717	3257.5599	0.9469
3255.6312	3.6101	3255.6312	2.939	3255.6312	1.8724	3255.6312	0.9473
3253.7025	3.6091	3253.7025	2.9401	3253.7025	1.873	3253.7025	0.9477
3251.7739	3.6081	3251.7739	2.9413	3251.7739	1.8737	3251.7739	0.9481
3249.8452	3.6071	3249.8452	2.9423	3249.8452	1.8744	3249.8452	0.9485
3247.9165	3.6061	3247.9165	2.9432	3247.9165	1.8751	3247.9165	0.9488
3245.9878	3.6051	3245.9878	2.9441	3245.9878	1.8758	3245.9878	0.9492
3244.0591	3.6042	3244.0591	2.9449	3244.0591	1.8765	3244.0591	0.9495
3242.1304	3.6033	3242.1304	2.9458	3242.1304	1.8774	3242.1304	0.95
3240.2017	3.6024	3240.2017	2.9466	3240.2017	1.8782	3240.2017	0.9504
3238.273	3.6015	3238.273	2.9474	3238.273	1.879	3238.273	0.9509
3236.3443	3.6005	3236.3443	2.948	3236.3443	1.8799	3236.3443	0.9513
3234.4156	3.5996	3234.4156	2.9486	3234.4156	1.8808	3234.4156	0.9518
3232.4869	3.5986	3232.4869	2.9492	3232.4869	1.8817	3232.4869	0.9523
3230.5582	3.5978	3230.5582	2.9496	3230.5582	1.8826	3230.5582	0.9528
3228.6296	3.5969	3228.6296	2.95	3228.6296	1.8836	3228.6296	0.9533
3226.7009	3.5961	3226.7009	2.9504	3226.7009	1.8847	3226.7009	0.9537
3224.7722	3.5952	3224.7722	2.9507	3224.7722	1.8858	3224.7722	0.9542
3222.8435	3.5944	3222.8435	2.951	3222.8435	1.8867	3222.8435	0.9546
3220.9148	3.5936	3220.9148	2.9512	3220.9148	1.8878	3220.9148	0.9551
3218.9861	3.5928	3218.9861	2.9513	3218.9861	1.8889	3218.9861	0.9557
3217.0574	3.592	3217.0574	2.9514	3217.0574	1.89	3217.0574	0.9562
3215.1287	3.5912	3215.1287	2.9514	3215.1287	1.8911	3215.1287	0.9567
3213.2	3.5905	3213.2	2.9514	3213.2	1.8921	3213.2	0.9572
3211.2713	3.5898	3211.2713	2.9514	3211.2713	1.8932	3211.2713	0.9577
3209.3426	3.5891	3209.3426	2.9514	3209.3426	1.8943	3209.3426	0.9582
3207.4139	3.5884	3207.4139	2.9514	3207.4139	1.8955	3207.4139	0.9587
3205.4853	3.5878	3205.4853	2.9513	3205.4853	1.8967	3205.4853	0.9593
3203.5566	3.5873	3203.5566	2.9512	3203.5566	1.8978	3203.5566	0.9598
3201.6279	3.5867	3201.6279	2.9512	3201.6279	1.8989	3201.6279	0.9603
3199.6992	3.5862	3199.6992	2.951	3199.6992	1.9001	3199.6992	0.9608
3197.7705	3.5857	3197.7705	2.9509	3197.7705	1.9012	3197.7705	0.9613
3195.8418	3.5853	3195.8418	2.951	3195.8418	1.9023	3195.8418	0.9618
3193.9131	3.5849	3193.9131	2.951	3193.9131	1.9035	3193.9131	0.9623
3191.9844	3.5846	3191.9844	2.9511	3191.9844	1.9046	3191.9844	0.9628
3190.0557	3.5844	3190.0557	2.9512	3190.0557	1.9056	3190.0557	0.9633
3188.127	3.5842	3188.127	2.9514	3188.127	1.9066	3188.127	0.9638
3186.1983	3.5841	3186.1983	2.9515	3186.1983	1.9076	3186.1983	0.9642
3184.2697	3.584	3184.2697	2.9517	3184.2697	1.9086	3184.2697	0.9647
3182.341	3.5841	3182.341	2.952	3182.341	1.9096	3182.341	0.9651
3180.4123	3.5842	3180.4123	2.9523	3180.4123	1.9106	3180.4123	0.9655
3178.4836	3.5844	3178.4836	2.9527	3178.4836	1.9115	3178.4836	0.9659
3176.5549	3.5846	3176.5549	2.9531	3176.5549	1.9123	3176.5549	0.9663
3174.6262	3.5848	3174.6262	2.9536	3174.6262	1.9132	3174.6262	0.9667
3172.6975	3.5852	3172.6975	2.9541	3172.6975	1.914	3172.6975	0.9671
3170.7688	3.5855	3170.7688	2.9546	3170.7688	1.9148	3170.7688	0.9674
3168.8401	3.586	3168.8401	2.9551	3168.8401	1.9155	3168.8401	0.9678
3166.9114	3.5864	3166.9114	2.9557	3166.9114	1.9162	3166.9114	0.9681
3164.9827	3.5868	3164.9827	2.9562	3164.9827	1.9169	3164.9827	0.9684
3163.054	3.5873	3163.054	2.9567	3163.054	1.9175	3163.054	0.9686
3161.1254	3.5878	3161.1254	2.9573	3161.1254	1.9181	3161.1254	0.9689
3159.1967	3.5883	3159.1967	2.9578	3159.1967	1.9187	3159.1967	0.9692
3157.268	3.5889	3157.268	2.9584	3157.268	1.9193	3157.268	0.9695
3155.3393	3.5895	3155.3393	2.9589	3155.3393	1.9199	3155.3393	0.9697
3153.4106	3.59	3153.4106	2.9594	3153.4106	1.9205	3153.4106	0.9699
3151.4819	3.5906	3151.4819	2.9598	3151.4819	1.921	3151.4819	0.9702
3149.5532	3.5912	3149.5532	2.9603	3149.5532	1.9215	3149.5532	0.9706
3147.6245	3.5917	3147.6245	2.9607	3147.6245	1.9221	3147.6245	0.9708
3145.6958	3.5923	3145.6958	2.9611	3145.6958	1.9227	3145.6958	0.9711
3143.7671	3.5929	3143.7671	2.9615	3143.7671	1.9233	3143.7671	0.9713
3141.8384	3.5936	3141.8384	2.9618	3141.8384	1.924	3141.8384	0.9716
3139.9097	3.5941	3139.9097	2.962	3139.9097	1.9245	3139.9097	0.9719
3137.9811	3.5947	3137.9811	2.9622	3137.9811	1.9251	3137.9811	0.9721
3136.0524	3.5954	3136.0524	2.9624	3136.0524	1.9258	3136.0524	0.9724
3134.1237	3.596	3134.1237	2.9626	3134.1237	1.9265	3134.1237	0.9726
3132.195	3.5966	3132.195	2.9627	3132.195	1.9272	3132.195	0.9729
3130.2663	3.5972	3130.2663	2.9627	3130.2663	1.9279	3130.2663	0.9732
3128.3376	3.5978	3128.3376	2.9627	3128.3376	1.9286	3128.3376	0.9735
3126.4089	3.5984	3126.4089	2.9627	3126.4089	1.9293	3126.4089	0.9738
3124.4802	3.5991	3124.4802	2.9626	3124.4802	1.9301	3124.4802	0.974
3122.5515	3.5998	3122.5515	2.9624	3122.5515	1.9309	3122.5515	0.9743
3120.6228	3.6005	3120.6228	2.9621	3120.6228	1.9316	3120.6228	0.9746
3118.6941	3.6013	3118.6941	2.9619	3118.6941	1.9324	3118.6941	0.975
3116.7654	3.6021	3116.7654	2.9616	3116.7654	1.9333	3116.7654	0.9753
3114.8368	3.6029	3114.8368	2.9613	3114.8368	1.9342	3114.8368	0.9756
3112.9081	3.6038	3112.9081	2.9609	3112.9081	1.935	3112.9081	0.976
3110.9794	3.6046	3110.9794	2.9604	3110.9794	1.9357	3110.9794	0.9763
3109.0507	3.6054	3109.0507	2.9599	3109.0507	1.9365	3109.0507	0.9766
3107.122	3.6063	3107.122	2.9594	3107.122	1.9374	3107.122	0.9769
3105.1933	3.6072	3105.1933	2.9588	3105.1933	1.9382	3105.1933	0.9772
3103.2646	3.608	3103.2646	2.9581	3103.2646	1.9389	3103.2646	0.9775
3101.3359	3.6089	3101.3359	2.9574	3101.3359	1.9397	3101.3359	0.9777
3099.4072	3.6099	3099.4072	2.9566	3099.4072	1.9405	3099.4072	0.978
3097.4785	3.6109	3097.4785	2.9559	3097.4785	1.9413	3097.4785	0.9783
3095.5498	3.6119	3095.5498	2.9551	3095.5498	1.9421	3095.5498	0.9786
3093.6212	3.6129	3093.6212	2.9543	3093.6212	1.9429	3093.6212	0.9789
3091.6925	3.6138	3091.6925	2.9535	3091.6925	1.9437	3091.6925	0.9792
3089.7638	3.6147	3089.7638	2.9525	3089.7638	1.9445	3089.7638	0.9795
3087.8351	3.6155	3087.8351	2.9514	3087.8351	1.9453	3087.8351	0.9798
3085.9064	3.6161	3085.9064	2.9503	3085.9064	1.9459	3085.9064	0.98
3083.9777	3.6163	3083.9777	2.9491	3083.9777	1.9465	3083.9777	0.9802
3082.049	3.6159	3082.049	2.9477	3082.049	1.9471	3082.049	0.9805
3080.1203	3.6149	3080.1203	2.9462	3080.1203	1.9478	3080.1203	0.9808
3078.1916	3.6133	3078.1916	2.9444	3078.1916	1.9486	3078.1916	0.981
3076.2629	3.612	3076.2629	2.9424	3076.2629	1.9492	3076.2629	0.9812
3074.3342	3.6118	3074.3342	2.9403	3074.3342	1.9499	3074.3342	0.9815
3072.4055	3.6132	3072.4055	2.9383	3072.4055	1.9506	3072.4055	0.9817
3070.4769	3.6156	3070.4769	2.9364	3070.4769	1.9513	3070.4769	0.982
3068.5482	3.6185	3068.5482	2.9348	3068.5482	1.952	3068.5482	0.9822
3066.6195	3.6212	3066.6195	2.9336	3066.6195	1.9527	3066.6195	0.9825
3064.6908	3.6236	3064.6908	2.9327	3064.6908	1.9534	3064.6908	0.9827
3062.7621	3.6257	3062.7621	2.932	3062.7621	1.9542	3062.7621	0.983
3060.8334	3.6276	3060.8334	2.9314	3060.8334	1.9549	3060.8334	0.9832
3058.9047	3.6295	3058.9047	2.9308	3058.9047	1.9556	3058.9047	0.9835
3056.976	3.6313	3056.976	2.93	3056.976	1.9563	3056.976	0.9837
3055.0473	3.6331	3055.0473	2.9291	3055.0473	1.9571	3055.0473	0.9839
3053.1186	3.6348	3053.1186	2.9281	3053.1186	1.9578	3053.1186	0.9842
3051.1899	3.6365	3051.1899	2.9268	3051.1899	1.9585	3051.1899	0.9845
3049.2612	3.6381	3049.2612	2.9253	3049.2612	1.9591	3049.2612	0.9847
3047.3326	3.6396	3047.3326	2.9238	3047.3326	1.9598	3047.3326	0.9849
3045.4039	3.6412	3045.4039	2.9221	3045.4039	1.9604	3045.4039	0.9851
3043.4752	3.6427	3043.4752	2.9203	3043.4752	1.961	3043.4752	0.9854
3041.5465	3.6442	3041.5465	2.9183	3041.5465	1.9617	3041.5465	0.9856
3039.6178	3.6457	3039.6178	2.9161	3039.6178	1.9622	3039.6178	0.9858
3037.6891	3.6471	3037.6891	2.9137	3037.6891	1.9627	3037.6891	0.9859
3035.7604	3.6486	3035.7604	2.9113	3035.7604	1.9632	3035.7604	0.9861
3033.8317	3.65	3033.8317	2.9087	3033.8317	1.9637	3033.8317	0.9862
3031.903	3.6513	3031.903	2.9059	3031.903	1.9641	3031.903	0.9864
3029.9743	3.6526	3029.9743	2.903	3029.9743	1.9646	3029.9743	0.9865
3028.0456	3.654	3028.0456	2.9	3028.0456	1.965	3028.0456	0.9867
3026.1169	3.6553	3026.1169	2.8965	3026.1169	1.9653	3026.1169	0.9868
3024.1883	3.6566	3024.1883	2.8924	3024.1883	1.9656	3024.1883	0.9869
3022.2596	3.6578	3022.2596	2.8876	3022.2596	1.9657	3022.2596	0.9869
3020.3309	3.6589	3020.3309	2.8817	3020.3309	1.9656	3020.3309	0.9868
3018.4022	3.6599	3018.4022	2.8746	3018.4022	1.9651	3018.4022	0.9867
3016.4735	3.6605	3016.4735	2.8664	3016.4735	1.9644	3016.4735	0.9864
3014.5448	3.6607	3014.5448	2.8574	3014.5448	1.9634	3014.5448	0.9861
3012.6161	3.6605	3012.6161	2.8483	3012.6161	1.9623	3012.6161	0.9858
3010.6874	3.6597	3010.6874	2.8399	3010.6874	1.9613	3010.6874	0.9855
3008.7587	3.6583	3008.7587	2.8333	3008.7587	1.9606	3008.7587	0.9853
3006.83	3.6562	3006.83	2.8292	3006.83	1.9603	3006.83	0.9852
3004.9013	3.6536	3004.9013	2.828	3004.9013	1.9605	3004.9013	0.9853
3002.9727	3.6504	3002.9727	2.8297	3002.9727	1.9613	3002.9727	0.9855
3001.044	3.6471	3001.044	2.8341	3001.044	1.9626	3001.044	0.9859
2999.1153	3.6439	2999.1153	2.8403	2999.1153	1.9642	2999.1153	0.9863
2997.1866	3.6411	2997.1866	2.8469	2997.1866	1.9659	2997.1866	0.9868
2995.2579	3.6394	2995.2579	2.8527	2995.2579	1.9674	2995.2579	0.9873
2993.3292	3.6394	2993.3292	2.8568	2993.3292	1.9688	2993.3292	0.9876
2991.4005	3.6418	2991.4005	2.8589	2991.4005	1.9699	2991.4005	0.9878
2989.4718	3.6465	2989.4718	2.8594	2989.4718	1.9708	2989.4718	0.9879
2987.5431	3.6527	2987.5431	2.8584	2987.5431	1.9714	2987.5431	0.988
2985.6144	3.6591	2985.6144	2.8563	2985.6144	1.9719	2985.6144	0.988
2983.6857	3.6649	2983.6857	2.853	2983.6857	1.9721	2983.6857	0.9879
2981.757	3.67	2981.757	2.8484	2981.757	1.972	2981.757	0.9877
2979.8284	3.6743	2979.8284	2.8427	2979.8284	1.9716	2979.8284	0.9873
2977.8997	3.678	2977.8997	2.8356	2977.8997	1.9708	2977.8997	0.9869
2975.971	3.681	2975.971	2.8272	2975.971	1.9694	2975.971	0.9862
2974.0423	3.6835	2974.0423	2.8172	2974.0423	1.9671	2974.0423	0.9851
2972.1136	3.6853	2972.1136	2.8055	2972.1136	1.9635	2972.1136	0.9836
2970.1849	3.6864	2970.1849	2.7923	2970.1849	1.9583	2970.1849	0.9816
2968.2562	3.6869	2968.2562	2.7781	2968.2562	1.9517	2968.2562	0.9792
2966.3275	3.6868	2966.3275	2.7638	2966.3275	1.9445	2966.3275	0.9767
2964.3988	3.6863	2964.3988	2.7505	2964.3988	1.9375	2964.3988	0.9744
2962.4701	3.6858	2962.4701	2.7392	2962.4701	1.9312	2962.4701	0.9723
2960.5414	3.6858	2960.5414	2.7304	2960.5414	1.926	2960.5414	0.9706
2958.6127	3.687	2958.6127	2.724	2958.6127	1.9225	2958.6127	0.9696
2956.6841	3.6899	2956.6841	2.7202	2956.6841	1.9212	2956.6841	0.9692
2954.7554	3.6941	2954.7554	2.7188	2954.7554	1.9219	2954.7554	0.9693
2952.8267	3.6987	2952.8267	2.7191	2952.8267	1.9237	2952.8267	0.9697
2950.898	3.703	2950.898	2.7198	2950.898	1.9256	2950.898	0.97
2948.9693	3.7067	2948.9693	2.7191	2948.9693	1.9261	2948.9693	0.9697
2947.0406	3.7099	2947.0406	2.716	2947.0406	1.9245	2947.0406	0.9687
2945.1119	3.7126	2945.1119	2.7105	2945.1119	1.9203	2945.1119	0.9668
2943.1832	3.715	2943.1832	2.7035	2943.1832	1.9132	2943.1832	0.9638
2941.2545	3.7169	2941.2545	2.6956	2941.2545	1.9033	2941.2545	0.9599
2939.3258	3.7183	2939.3258	2.6876	2939.3258	1.8905	2939.3258	0.955
2937.3971	3.7192	2937.3971	2.68	2937.3971	1.8751	2937.3971	0.9493
2935.4684	3.7193	2935.4684	2.6731	2935.4684	1.8575	2935.4684	0.9427
2933.5398	3.7185	2933.5398	2.6669	2933.5398	1.8381	2933.5398	0.9356
2931.6111	3.7166	2931.6111	2.6616	2931.6111	1.8175	2931.6111	0.928
2929.6824	3.7135	2929.6824	2.657	2929.6824	1.7965	2929.6824	0.9203
2927.7537	3.7094	2927.7537	2.6531	2927.7537	1.7761	2927.7537	0.9131
2925.825	3.705	2925.825	2.6501	2925.825	1.7581	2925.825	0.907
2923.8963	3.7014	2923.8963	2.6482	2923.8963	1.7446	2923.8963	0.9028
2921.9676	3.6993	2921.9676	2.6477	2921.9676	1.7378	2921.9676	0.9014
2920.0389	3.6989	2920.0389	2.6486	2920.0389	1.7389	2920.0389	0.9031
2918.1102	3.7006	2918.1102	2.6511	2918.1102	1.7479	2918.1102	0.9077
2916.1815	3.7043	2916.1815	2.6553	2916.1815	1.763	2916.1815	0.9143
2914.2528	3.71	2914.2528	2.6608	2914.2528	1.7811	2914.2528	0.9217
2912.3242	3.7166	2912.3242	2.6671	2912.3242	1.7993	2912.3242	0.9287
2910.3955	3.7231	2910.3955	2.6733	2910.3955	1.8155	2910.3955	0.9349
2908.4668	3.7288	2908.4668	2.679	2908.4668	1.829	2908.4668	0.9399
2906.5381	3.7339	2906.5381	2.6841	2906.5381	1.84	2906.5381	0.944
2904.6094	3.7382	2904.6094	2.6887	2904.6094	1.8491	2904.6094	0.9472
2902.6807	3.742	2902.6807	2.6931	2902.6807	1.8568	2902.6807	0.9499
2900.752	3.7453	2900.752	2.6974	2900.752	1.8636	2900.752	0.9523
2898.8233	3.7484	2898.8233	2.7018	2898.8233	1.8697	2898.8233	0.9545
2896.8946	3.7512	2896.8946	2.7064	2896.8946	1.8754	2896.8946	0.9565
2894.9659	3.7538	2894.9659	2.7113	2894.9659	1.8808	2894.9659	0.9584
2893.0372	3.7563	2893.0372	2.7166	2893.0372	1.8861	2893.0372	0.9602
2891.1085	3.7587	2891.1085	2.7221	2891.1085	1.8911	2891.1085	0.9619
2889.1799	3.761	2889.1799	2.7278	2889.1799	1.8957	2889.1799	0.9635
2887.2512	3.7631	2887.2512	2.7332	2887.2512	1.8998	2887.2512	0.9649
2885.3225	3.7651	2885.3225	2.7382	2885.3225	1.9035	2885.3225	0.9661
2883.3938	3.7671	2883.3938	2.7422	2883.3938	1.9064	2883.3938	0.9671
2881.4651	3.769	2881.4651	2.7447	2881.4651	1.9087	2881.4651	0.9678
2879.5364	3.7709	2879.5364	2.7454	2879.5364	1.9105	2879.5364	0.9683
2877.6077	3.7727	2877.6077	2.7438	2877.6077	1.9117	2877.6077	0.9686
2875.679	3.7744	2875.679	2.7404	2875.679	1.9124	2875.679	0.9689
2873.7503	3.776	2873.7503	2.7362	2873.7503	1.9128	2873.7503	0.969
2871.8216	3.7777	2871.8216	2.7327	2871.8216	1.9133	2871.8216	0.969
2869.8929	3.7793	2869.8929	2.7299	2869.8929	1.9136	2869.8929	0.9689
2867.9642	3.781	2867.9642	2.7263	2867.9642	1.9128	2867.9642	0.9683
2866.0356	3.7825	2866.0356	2.7202	2866.0356	1.9096	2866.0356	0.9669
2864.1069	3.784	2864.1069	2.7115	2864.1069	1.9033	2864.1069	0.9644
2862.1782	3.7854	2862.1782	2.7012	2862.1782	1.8932	2862.1782	0.9606
2860.2495	3.7867	2860.2495	2.6908	2860.2495	1.8794	2860.2495	0.9554
2858.3208	3.7879	2858.3208	2.6814	2858.3208	1.8622	2858.3208	0.9493
2856.3921	3.7889	2856.3921	2.6738	2856.3921	1.8432	2856.3921	0.9429
2854.4634	3.7899	2854.4634	2.6687	2854.4634	1.8259	2854.4634	0.9375
2852.5347	3.791	2852.5347	2.6668	2852.5347	1.8149	2852.5347	0.9347
2850.606	3.7922	2850.606	2.669	2850.606	1.8142	2850.606	0.9356
2848.6773	3.7936	2848.6773	2.676	2848.6773	1.8242	2848.6773	0.9401
2846.7486	3.7951	2846.7486	2.6872	2846.7486	1.8413	2846.7486	0.9468
2844.8199	3.7965	2844.8199	2.701	2844.8199	1.8602	2844.8199	0.9538
2842.8913	3.7976	2842.8913	2.7154	2842.8913	1.8774	2842.8913	0.9599
2840.9626	3.7986	2840.9626	2.7292	2840.9626	1.8915	2840.9626	0.9649
2839.0339	3.7995	2839.0339	2.7419	2839.0339	1.9025	2839.0339	0.9687
2837.1052	3.8007	2837.1052	2.7533	2837.1052	1.9111	2837.1052	0.9717
2835.1765	3.8022	2835.1765	2.7635	2835.1765	1.9178	2835.1765	0.9741
2833.2478	3.8041	2833.2478	2.7731	2833.2478	1.9233	2833.2478	0.9759
2831.3191	3.8063	2831.3191	2.7822	2831.3191	1.928	2831.3191	0.9775
2829.3904	3.8086	2829.3904	2.7912	2829.3904	1.9321	2829.3904	0.9788
2827.4617	3.8109	2827.4617	2.7998	2827.4617	1.9358	2827.4617	0.9801
2825.533	3.8132	2825.533	2.808	2825.533	1.9391	2825.533	0.9812
2823.6043	3.8154	2823.6043	2.8157	2823.6043	1.942	2823.6043	0.9821
2821.6757	3.8174	2821.6757	2.8227	2821.6757	1.9446	2821.6757	0.9829
2819.747	3.8192	2819.747	2.829	2819.747	1.9469	2819.747	0.9836
2817.8183	3.821	2817.8183	2.8348	2817.8183	1.9489	2817.8183	0.9842
2815.8896	3.8227	2815.8896	2.8401	2815.8896	1.9508	2815.8896	0.9848
2813.9609	3.8242	2813.9609	2.845	2813.9609	1.9524	2813.9609	0.9853
2812.0322	3.8257	2812.0322	2.8493	2812.0322	1.9539	2812.0322	0.9858
2810.1035	3.8272	2810.1035	2.8531	2810.1035	1.9553	2810.1035	0.9862
2808.1748	3.8286	2808.1748	2.8566	2808.1748	1.9566	2808.1748	0.9867
2806.2461	3.83	2806.2461	2.8596	2806.2461	1.9579	2806.2461	0.987
2804.3174	3.8313	2804.3174	2.8625	2804.3174	1.9591	2804.3174	0.9874
2802.3887	3.8326	2802.3887	2.8651	2802.3887	1.9601	2802.3887	0.9877
2800.46	3.8339	2800.46	2.8676	2800.46	1.9611	2800.46	0.9881
2798.5314	3.8352	2798.5314	2.8698	2798.5314	1.9621	2798.5314	0.9884
2796.6027	3.8365	2796.6027	2.8719	2796.6027	1.9631	2796.6027	0.9887
2794.674	3.8378	2794.674	2.8739	2794.674	1.964	2794.674	0.989
2792.7453	3.8389	2792.7453	2.8757	2792.7453	1.9648	2792.7453	0.9892
2790.8166	3.84	2790.8166	2.8773	2790.8166	1.9656	2790.8166	0.9895
2788.8879	3.8411	2788.8879	2.879	2788.8879	1.9664	2788.8879	0.9897
2786.9592	3.8421	2786.9592	2.8805	2786.9592	1.9671	2786.9592	0.99
2785.0305	3.843	2785.0305	2.8821	2785.0305	1.9678	2785.0305	0.9902
2783.1018	3.8438	2783.1018	2.8835	2783.1018	1.9685	2783.1018	0.9904
2781.1731	3.8447	2781.1731	2.8848	2781.1731	1.9692	2781.1731	0.9906
2779.2444	3.8455	2779.2444	2.8861	2779.2444	1.9699	2779.2444	0.9908
2777.3157	3.8464	2777.3157	2.8872	2777.3157	1.9705	2777.3157	0.991
2775.3871	3.8475	2775.3871	2.8881	2775.3871	1.9711	2775.3871	0.9912
2773.4584	3.8487	2773.4584	2.8889	2773.4584	1.9717	2773.4584	0.9914
2771.5297	3.8501	2771.5297	2.8895	2771.5297	1.9723	2771.5297	0.9916
2769.601	3.8517	2769.601	2.8899	2769.601	1.9729	2769.601	0.9918
2767.6723	3.8535	2767.6723	2.89	2767.6723	1.9734	2767.6723	0.9919
2765.7436	3.8555	2765.7436	2.89	2765.7436	1.9738	2765.7436	0.992
2763.8149	3.8576	2763.8149	2.8899	2763.8149	1.9742	2763.8149	0.9922
2761.8862	3.8599	2761.8862	2.8898	2761.8862	1.9747	2761.8862	0.9923
2759.9575	3.8621	2759.9575	2.8897	2759.9575	1.9752	2759.9575	0.9924
2758.0288	3.8642	2758.0288	2.8896	2758.0288	1.9756	2758.0288	0.9925
2756.1001	3.8663	2756.1001	2.8896	2756.1001	1.976	2756.1001	0.9926
2754.1714	3.8683	2754.1714	2.8897	2754.1714	1.9763	2754.1714	0.9928
2752.2428	3.8701	2752.2428	2.8899	2752.2428	1.9767	2752.2428	0.9929
2750.3141	3.8719	2750.3141	2.8902	2750.3141	1.9772	2750.3141	0.993
2748.3854	3.8735	2748.3854	2.8906	2748.3854	1.9775	2748.3854	0.9931
2746.4567	3.8751	2746.4567	2.891	2746.4567	1.9778	2746.4567	0.9932
2744.528	3.8766	2744.528	2.8914	2744.528	1.9781	2744.528	0.9933
2742.5993	3.878	2742.5993	2.8919	2742.5993	1.9785	2742.5993	0.9934
2740.6706	3.8794	2740.6706	2.8923	2740.6706	1.9789	2740.6706	0.9935
2738.7419	3.8808	2738.7419	2.8927	2738.7419	1.9791	2738.7419	0.9935
2736.8132	3.8821	2736.8132	2.8932	2736.8132	1.9794	2736.8132	0.9936
2734.8845	3.8834	2734.8845	2.8937	2734.8845	1.9797	2734.8845	0.9937
2732.9558	3.8846	2732.9558	2.8943	2732.9558	1.98	2732.9558	0.9938
2731.0272	3.8858	2731.0272	2.8951	2731.0272	1.9803	2731.0272	0.9939
2729.0985	3.887	2729.0985	2.896	2729.0985	1.9806	2729.0985	0.994
2727.1698	3.8883	2727.1698	2.8973	2727.1698	1.9809	2727.1698	0.9941
2725.2411	3.8895	2725.2411	2.8986	2725.2411	1.9812	2725.2411	0.9942
2723.3124	3.8907	2723.3124	2.8999	2723.3124	1.9816	2723.3124	0.9943
2721.3837	3.8919	2721.3837	2.9012	2721.3837	1.982	2721.3837	0.9944
2719.455	3.8931	2719.455	2.9023	2719.455	1.9823	2719.455	0.9945
2717.5263	3.8943	2717.5263	2.9032	2717.5263	1.9826	2717.5263	0.9946
2715.5976	3.8954	2715.5976	2.9041	2715.5976	1.9829	2715.5976	0.9947
2713.6689	3.8964	2713.6689	2.9049	2713.6689	1.9832	2713.6689	0.9949
2711.7402	3.8973	2711.7402	2.9058	2711.7402	1.9835	2711.7402	0.9949
2709.8115	3.8982	2709.8115	2.9065	2709.8115	1.9838	2709.8115	0.995
2707.8829	3.8989	2707.8829	2.9072	2707.8829	1.9841	2707.8829	0.9951
2705.9542	3.8995	2705.9542	2.9078	2705.9542	1.9844	2705.9542	0.9952
2704.0255	3.9	2704.0255	2.9081	2704.0255	1.9847	2704.0255	0.9953
2702.0968	3.9006	2702.0968	2.9082	2702.0968	1.9849	2702.0968	0.9954
2700.1681	3.9012	2700.1681	2.908	2700.1681	1.9852	2700.1681	0.9954
2698.2394	3.9021	2698.2394	2.9077	2698.2394	1.9853	2698.2394	0.9955
2696.3107	3.9031	2696.3107	2.9072	2696.3107	1.9855	2696.3107	0.9956
2694.382	3.9045	2694.382	2.9066	2694.382	1.9857	2694.382	0.9956
2692.4533	3.9059	2692.4533	2.9059	2692.4533	1.9859	2692.4533	0.9957
2690.5246	3.9075	2690.5246	2.9052	2690.5246	1.9861	2690.5246	0.9957
2688.5959	3.9092	2688.5959	2.9045	2688.5959	1.9862	2688.5959	0.9958
2686.6672	3.9107	2686.6672	2.9039	2686.6672	1.9864	2686.6672	0.9959
2684.7386	3.912	2684.7386	2.9035	2684.7386	1.9866	2684.7386	0.9959
2682.8099	3.9133	2682.8099	2.9032	2682.8099	1.9867	2682.8099	0.9959
2680.8812	3.9144	2680.8812	2.9031	2680.8812	1.9869	2680.8812	0.996
2678.9525	3.9154	2678.9525	2.9031	2678.9525	1.9871	2678.9525	0.996
2677.0238	3.9164	2677.0238	2.9033	2677.0238	1.9872	2677.0238	0.9961
2675.0951	3.9173	2675.0951	2.9037	2675.0951	1.9874	2675.0951	0.9962
2673.1664	3.9183	2673.1664	2.9041	2673.1664	1.9876	2673.1664	0.9962
2671.2377	3.9191	2671.2377	2.9047	2671.2377	1.9878	2671.2377	0.9963
2669.309	3.9199	2669.309	2.9054	2669.309	1.9881	2669.309	0.9964
2667.3803	3.9207	2667.3803	2.9063	2667.3803	1.9882	2667.3803	0.9965
2665.4516	3.9214	2665.4516	2.9073	2665.4516	1.9884	2665.4516	0.9965
2663.5229	3.9221	2663.5229	2.9084	2663.5229	1.9887	2663.5229	0.9966
2661.5943	3.9228	2661.5943	2.9094	2661.5943	1.9889	2661.5943	0.9966
2659.6656	3.9235	2659.6656	2.9104	2659.6656	1.9891	2659.6656	0.9967
2657.7369	3.9242	2657.7369	2.9114	2657.7369	1.9893	2657.7369	0.9968
2655.8082	3.925	2655.8082	2.9123	2655.8082	1.9895	2655.8082	0.9968
2653.8795	3.9257	2653.8795	2.9132	2653.8795	1.9897	2653.8795	0.9969
2651.9508	3.9264	2651.9508	2.914	2651.9508	1.99	2651.9508	0.997
2650.0221	3.927	2650.0221	2.9148	2650.0221	1.9901	2650.0221	0.9971
2648.0934	3.9275	2648.0934	2.9155	2648.0934	1.9903	2648.0934	0.9972
2646.1647	3.9279	2646.1647	2.9161	2646.1647	1.9905	2646.1647	0.9972
2644.236	3.9283	2644.236	2.9167	2644.236	1.9907	2644.236	0.9972
2642.3073	3.9286	2642.3073	2.9172	2642.3073	1.9909	2642.3073	0.9972
2640.3787	3.9289	2640.3787	2.9178	2640.3787	1.991	2640.3787	0.9973
2638.45	3.9292	2638.45	2.9185	2638.45	1.9912	2638.45	0.9973
2636.5213	3.9295	2636.5213	2.9191	2636.5213	1.9913	2636.5213	0.9974
2634.5926	3.9297	2634.5926	2.9198	2634.5926	1.9915	2634.5926	0.9974
2632.6639	3.9298	2632.6639	2.9206	2632.6639	1.9917	2632.6639	0.9975
2630.7352	3.9299	2630.7352	2.9215	2630.7352	1.9918	2630.7352	0.9976
2628.8065	3.9298	2628.8065	2.9224	2628.8065	1.992	2628.8065	0.9977
2626.8778	3.9298	2626.8778	2.9234	2626.8778	1.9921	2626.8778	0.9977
2624.9491	3.9298	2624.9491	2.9243	2624.9491	1.9923	2624.9491	0.9977
2623.0204	3.9299	2623.0204	2.9252	2623.0204	1.9925	2623.0204	0.9978
2621.0917	3.9302	2621.0917	2.9261	2621.0917	1.9926	2621.0917	0.9978
2619.163	3.9307	2619.163	2.9269	2619.163	1.9927	2619.163	0.9979
2617.2344	3.9314	2617.2344	2.9276	2617.2344	1.9929	2617.2344	0.9979
2615.3057	3.9323	2615.3057	2.9283	2615.3057	1.993	2615.3057	0.9979
2613.377	3.9332	2613.377	2.9289	2613.377	1.9931	2613.377	0.9979
2611.4483	3.9342	2611.4483	2.9296	2611.4483	1.9932	2611.4483	0.998
2609.5196	3.9352	2609.5196	2.9303	2609.5196	1.9933	2609.5196	0.9981
2607.5909	3.9362	2607.5909	2.931	2607.5909	1.9935	2607.5909	0.9981
2605.6622	3.9373	2605.6622	2.9318	2605.6622	1.9936	2605.6622	0.9981
2603.7335	3.9384	2603.7335	2.9325	2603.7335	1.9937	2603.7335	0.9981
2601.8048	3.9395	2601.8048	2.9332	2601.8048	1.9938	2601.8048	0.9982
2599.8761	3.9406	2599.8761	2.9339	2599.8761	1.9939	2599.8761	0.9982
2597.9474	3.9416	2597.9474	2.9347	2597.9474	1.9941	2597.9474	0.9982
2596.0187	3.9426	2596.0187	2.9355	2596.0187	1.9942	2596.0187	0.9983
2594.09	3.9436	2594.09	2.9363	2594.09	1.9943	2594.09	0.9983
2592.1614	3.9445	2592.1614	2.937	2592.1614	1.9944	2592.1614	0.9983
2590.2327	3.9454	2590.2327	2.9378	2590.2327	1.9945	2590.2327	0.9984
2588.304	3.9463	2588.304	2.9386	2588.304	1.9946	2588.304	0.9984
2586.3753	3.9472	2586.3753	2.9393	2586.3753	1.9947	2586.3753	0.9984
2584.4466	3.9479	2584.4466	2.9401	2584.4466	1.9948	2584.4466	0.9985
2582.5179	3.9486	2582.5179	2.9409	2582.5179	1.9949	2582.5179	0.9985
2580.5892	3.9491	2580.5892	2.9417	2580.5892	1.995	2580.5892	0.9985
2578.6605	3.9495	2578.6605	2.9425	2578.6605	1.9951	2578.6605	0.9986
2576.7318	3.9499	2576.7318	2.9433	2576.7318	1.9952	2576.7318	0.9986
2574.8031	3.9501	2574.8031	2.9443	2574.8031	1.9953	2574.8031	0.9986
2572.8744	3.9504	2572.8744	2.9452	2572.8744	1.9954	2572.8744	0.9986
2570.9458	3.9506	2570.9458	2.9462	2570.9458	1.9956	2570.9458	0.9987
2569.0171	3.9509	2569.0171	2.9472	2569.0171	1.9957	2569.0171	0.9987
2567.0884	3.9511	2567.0884	2.9483	2567.0884	1.9958	2567.0884	0.9987
2565.1597	3.9513	2565.1597	2.9493	2565.1597	1.9959	2565.1597	0.9988
2563.231	3.9514	2563.231	2.9502	2563.231	1.996	2563.231	0.9988
2561.3023	3.9515	2561.3023	2.9512	2561.3023	1.9961	2561.3023	0.9988
2559.3736	3.9515	2559.3736	2.9521	2559.3736	1.9962	2559.3736	0.9988
2557.4449	3.9514	2557.4449	2.953	2557.4449	1.9963	2557.4449	0.9989
2555.5162	3.9513	2555.5162	2.9539	2555.5162	1.9964	2555.5162	0.9989
2553.5875	3.9512	2553.5875	2.9546	2553.5875	1.9965	2553.5875	0.9989
2551.6588	3.9511	2551.6588	2.9553	2551.6588	1.9966	2551.6588	0.9989
2549.7302	3.951	2549.7302	2.9558	2549.7302	1.9967	2549.7302	0.999
2547.8015	3.9509	2547.8015	2.9562	2547.8015	1.9967	2547.8015	0.999
2545.8728	3.9509	2545.8728	2.9565	2545.8728	1.9968	2545.8728	0.9991
2543.9441	3.951	2543.9441	2.9568	2543.9441	1.9969	2543.9441	0.9991
2542.0154	3.9511	2542.0154	2.9571	2542.0154	1.997	2542.0154	0.9991
2540.0867	3.9511	2540.0867	2.9574	2540.0867	1.9971	2540.0867	0.9991
2538.158	3.9512	2538.158	2.9578	2538.158	1.9972	2538.158	0.9992
2536.2293	3.9512	2536.2293	2.9581	2536.2293	1.9973	2536.2293	0.9992
2534.3006	3.9512	2534.3006	2.9583	2534.3006	1.9974	2534.3006	0.9992
2532.3719	3.9511	2532.3719	2.9587	2532.3719	1.9974	2532.3719	0.9992
2530.4432	3.951	2530.4432	2.9593	2530.4432	1.9975	2530.4432	0.9992
2528.5145	3.9509	2528.5145	2.9601	2528.5145	1.9976	2528.5145	0.9993
2526.5859	3.9509	2526.5859	2.9609	2526.5859	1.9977	2526.5859	0.9993
2524.6572	3.9509	2524.6572	2.9617	2524.6572	1.9978	2524.6572	0.9993
2522.7285	3.951	2522.7285	2.9626	2522.7285	1.9978	2522.7285	0.9993
2520.7998	3.9513	2520.7998	2.9636	2520.7998	1.9979	2520.7998	0.9993
2518.8711	3.9517	2518.8711	2.9645	2518.8711	1.998	2518.8711	0.9994
2516.9424	3.9523	2516.9424	2.9655	2516.9424	1.9981	2516.9424	0.9995
2515.0137	3.9529	2515.0137	2.9664	2515.0137	1.9982	2515.0137	0.9994
2513.085	3.9535	2513.085	2.9673	2513.085	1.9983	2513.085	0.9994
2511.1563	3.9541	2511.1563	2.9681	2511.1563	1.9983	2511.1563	0.9994
2509.2276	3.9547	2509.2276	2.969	2509.2276	1.9984	2509.2276	0.9995
2507.2989	3.9553	2507.2989	2.9699	2507.2989	1.9985	2507.2989	0.9995
2505.3702	3.9558	2505.3702	2.9708	2505.3702	1.9986	2505.3702	0.9995
2503.4416	3.9562	2503.4416	2.9716	2503.4416	1.9987	2503.4416	0.9995
2501.5129	3.9565	2501.5129	2.9724	2501.5129	1.9987	2501.5129	0.9995
2499.5842	3.9567	2499.5842	2.9732	2499.5842	1.9988	2499.5842	0.9996
2497.6555	3.9567	2497.6555	2.9739	2497.6555	1.9988	2497.6555	0.9997
2495.7268	3.9566	2495.7268	2.9746	2495.7268	1.9989	2495.7268	0.9996
2493.7981	3.9563	2493.7981	2.9753	2493.7981	1.9989	2493.7981	0.9996
2491.8694	3.956	2491.8694	2.9761	2491.8694	1.999	2491.8694	0.9996
2489.9407	3.9555	2489.9407	2.9767	2489.9407	1.9991	2489.9407	0.9997
2488.012	3.955	2488.012	2.9773	2488.012	1.9991	2488.012	0.9998
2486.0833	3.9543	2486.0833	2.9779	2486.0833	1.9992	2486.0833	0.9998
2484.1546	3.9535	2484.1546	2.9784	2484.1546	1.9992	2484.1546	0.9997
2482.2259	3.9526	2482.2259	2.979	2482.2259	1.9993	2482.2259	0.9997
2480.2973	3.9516	2480.2973	2.9795	2480.2973	1.9993	2480.2973	0.9998
2478.3686	3.9503	2478.3686	2.9802	2478.3686	1.9993	2478.3686	0.9998
2476.4399	3.9488	2476.4399	2.9808	2476.4399	1.9994	2476.4399	0.9998
2474.5112	3.9471	2474.5112	2.9813	2474.5112	1.9994	2474.5112	0.9998
2472.5825	3.9451	2472.5825	2.9819	2472.5825	1.9995	2472.5825	0.9998
2470.6538	3.9428	2470.6538	2.9824	2470.6538	1.9995	2470.6538	0.9999
2468.7251	3.9402	2468.7251	2.9829	2468.7251	1.9995	2468.7251	0.9999
2466.7964	3.9373	2466.7964	2.9835	2466.7964	1.9995	2466.7964	0.9999
2464.8677	3.9342	2464.8677	2.9841	2464.8677	1.9996	2464.8677	0.9998
2462.939	3.9311	2462.939	2.9847	2462.939	1.9996	2462.939	0.9998
2461.0103	3.928	2461.0103	2.9852	2461.0103	1.9996	2461.0103	0.9999
2459.0817	3.9251	2459.0817	2.9856	2459.0817	1.9996	2459.0817	0.9999
2457.153	3.9225	2457.153	2.986	2457.153	1.9996	2457.153	0.9999
2455.2243	3.9202	2455.2243	2.9863	2455.2243	1.9996	2455.2243	0.9998
2453.2956	3.9185	2453.2956	2.9866	2453.2956	1.9996	2453.2956	0.9998
2451.3669	3.9174	2451.3669	2.987	2451.3669	1.9996	2451.3669	0.9999
2449.4382	3.917	2449.4382	2.9874	2449.4382	1.9997	2449.4382	0.9999
2447.5095	3.9173	2447.5095	2.9877	2447.5095	1.9997	2447.5095	0.9999
2445.5808	3.9183	2445.5808	2.9879	2445.5808	1.9998	2445.5808	0.9999
2443.6521	3.9198	2443.6521	2.9881	2443.6521	1.9998	2443.6521	0.9999
2441.7234	3.9217	2441.7234	2.9883	2441.7234	1.9998	2441.7234	0.9999
2439.7947	3.9236	2439.7947	2.9884	2439.7947	1.9998	2439.7947	1
2437.866	3.9255	2437.866	2.9885	2437.866	1.9999	2437.866	0.9999
2435.9374	3.9273	2435.9374	2.9887	2435.9374	1.9999	2435.9374	0.9999
2434.0087	3.9289	2434.0087	2.9888	2434.0087	1.9999	2434.0087	0.9999
2432.08	3.9302	2432.08	2.9888	2432.08	1.9998	2432.08	1
2430.1513	3.9313	2430.1513	2.9887	2430.1513	1.9999	2430.1513	1
2428.2226	3.9324	2428.2226	2.9887	2428.2226	1.9999	2428.2226	0.9999
2426.2939	3.9333	2426.2939	2.9887	2426.2939	1.9999	2426.2939	0.9999
2424.3652	3.934	2424.3652	2.9886	2424.3652	1.9999	2424.3652	0.9999
2422.4365	3.9346	2422.4365	2.9886	2422.4365	1.9999	2422.4365	0.9999
2420.5078	3.9351	2420.5078	2.9886	2420.5078	2	2420.5078	1
2418.5791	3.9354	2418.5791	2.9886	2418.5791	2	2418.5791	1
2416.6504	3.9356	2416.6504	2.9884	2416.6504	2	2416.6504	1
2414.7217	3.9356	2414.7217	2.9882	2414.7217	1.9999	2414.7217	1
2412.7931	3.9355	2412.7931	2.9883	2412.7931	1.9999	2412.7931	1
2410.8644	3.9352	2410.8644	2.9883	2410.8644	2	2410.8644	1
2408.9357	3.9349	2408.9357	2.9883	2408.9357	2	2408.9357	1
2407.007	3.9345	2407.007	2.9883	2407.007	2	2407.007	1
2405.0783	3.9339	2405.0783	2.9883	2405.0783	1.9999	2405.0783	1
2403.1496	3.9333	2403.1496	2.9883	2403.1496	1.9999	2403.1496	1
2401.2209	3.9326	2401.2209	2.9882	2401.2209	2	2401.2209	1
2399.2922	3.9318	2399.2922	2.9883	2399.2922	2	2399.2922	1
2397.3635	3.9309	2397.3635	2.9884	2397.3635	2	2397.3635	1
2395.4348	3.93	2395.4348	2.9885	2395.4348	1.9999	2395.4348	1
2393.5061	3.929	2393.5061	2.9885	2393.5061	1.9999	2393.5061	1
2391.5774	3.9278	2391.5774	2.9886	2391.5774	2	2391.5774	1
2389.6487	3.9267	2389.6487	2.9886	2389.6487	2	2389.6487	1
2387.7201	3.9256	2387.7201	2.9885	2387.7201	1.9999	2387.7201	0.9999
2385.7914	3.9247	2385.7914	2.9884	2385.7914	1.9998	2385.7914	0.9998
2383.8627	3.9241	2383.8627	2.9882	2383.8627	1.9994	2383.8627	0.9994
2381.934	3.9238	2381.934	2.9877	2381.934	1.999	2381.934	0.9989
2380.0053	3.9237	2380.0053	2.9869	2380.0053	1.9982	2380.0053	0.9982
2378.0766	3.924	2378.0766	2.986	2378.0766	1.9973	2378.0766	0.9973
2376.1479	3.9246	2376.1479	2.9853	2376.1479	1.9964	2376.1479	0.9965
2374.2192	3.9255	2374.2192	2.9848	2374.2192	1.9959	2374.2192	0.9958
2372.2905	3.9267	2372.2905	2.9845	2372.2905	1.9956	2372.2905	0.9954
2370.3618	3.9278	2370.3618	2.9844	2370.3618	1.9953	2370.3618	0.9952
2368.4331	3.9289	2368.4331	2.9843	2368.4331	1.9951	2368.4331	0.995
2366.5045	3.9298	2366.5045	2.9842	2366.5045	1.9949	2366.5045	0.9948
2364.5758	3.9306	2364.5758	2.9839	2364.5758	1.9948	2364.5758	0.9945
2362.6471	3.9314	2362.6471	2.9838	2362.6471	1.9947	2362.6471	0.9944
2360.7184	3.9321	2360.7184	2.9836	2360.7184	1.9945	2360.7184	0.9943
2358.7897	3.9327	2358.7897	2.9834	2358.7897	1.9943	2358.7897	0.9941
2356.861	3.9331	2356.861	2.9833	2356.861	1.9943	2356.861	0.994
2354.9323	3.9335	2354.9323	2.9833	2354.9323	1.9944	2354.9323	0.994
2353.0036	3.9338	2353.0036	2.9837	2353.0036	1.9948	2353.0036	0.9944
2351.0749	3.934	2351.0749	2.9842	2351.0749	1.9955	2351.0749	0.9952
2349.1462	3.9342	2349.1462	2.9845	2349.1462	1.996	2349.1462	0.9957
2347.2175	3.9344	2347.2175	2.9842	2347.2175	1.9957	2347.2175	0.9954
2345.2889	3.9344	2345.2889	2.9835	2345.2889	1.9952	2345.2889	0.9948
2343.3602	3.9345	2343.3602	2.9831	2343.3602	1.9951	2343.3602	0.9947
2341.4315	3.9347	2341.4315	2.9831	2341.4315	1.9952	2341.4315	0.995
2339.5028	3.935	2339.5028	2.9834	2339.5028	1.9956	2339.5028	0.9953
2337.5741	3.9353	2337.5741	2.9835	2337.5741	1.9959	2337.5741	0.9956
2335.6454	3.9358	2335.6454	2.9834	2335.6454	1.9961	2335.6454	0.9957
2333.7167	3.9363	2333.7167	2.9833	2333.7167	1.996	2333.7167	0.9957
2331.788	3.9368	2331.788	2.9831	2331.788	1.9958	2331.788	0.9956
2329.8593	3.9373	2329.8593	2.9829	2329.8593	1.9956	2329.8593	0.9955
2327.9306	3.9375	2327.9306	2.9827	2327.9306	1.9956	2327.9306	0.9954
2326.0019	3.9375	2326.0019	2.9828	2326.0019	1.9957	2326.0019	0.9954
2324.0732	3.9373	2324.0732	2.9829	2324.0732	1.9958	2324.0732	0.9955
2322.1446	3.9368	2322.1446	2.9829	2322.1446	1.9959	2322.1446	0.9957
2320.2159	3.9362	2320.2159	2.9831	2320.2159	1.9961	2320.2159	0.9959
2318.2872	3.9355	2318.2872	2.9834	2318.2872	1.9964	2318.2872	0.9961
2316.3585	3.935	2316.3585	2.9838	2316.3585	1.9967	2316.3585	0.9964
2314.4298	3.9347	2314.4298	2.9842	2314.4298	1.997	2314.4298	0.9968
2312.5011	3.9347	2312.5011	2.9847	2312.5011	1.9973	2312.5011	0.9972
2310.5724	3.935	2310.5724	2.9853	2310.5724	1.9977	2310.5724	0.9976
2308.6437	3.9353	2308.6437	2.9859	2308.6437	1.9981	2308.6437	0.9979
2306.715	3.9356	2306.715	2.9864	2306.715	1.9985	2306.715	0.9982
2304.7863	3.9356	2304.7863	2.987	2304.7863	1.9987	2304.7863	0.9985
2302.8576	3.9354	2302.8576	2.9876	2302.8576	1.9989	2302.8576	0.9988
2300.9289	3.935	2300.9289	2.9881	2300.9289	1.9992	2300.9289	0.9991
2299.0003	3.9345	2299.0003	2.9885	2299.0003	1.9994	2299.0003	0.9992
2297.0716	3.934	2297.0716	2.989	2297.0716	1.9995	2297.0716	0.9993
2295.1429	3.9336	2295.1429	2.9897	2295.1429	1.9995	2295.1429	0.9995
2293.2142	3.933	2293.2142	2.9902	2293.2142	1.9996	2293.2142	0.9996
2291.2855	3.9323	2291.2855	2.9906	2291.2855	1.9997	2291.2855	0.9997
2289.3568	3.9316	2289.3568	2.991	2289.3568	1.9999	2289.3568	0.9998
2287.4281	3.931	2287.4281	2.9915	2287.4281	1.9999	2287.4281	0.9999
2285.4994	3.9308	2285.4994	2.9918	2285.4994	1.9999	2285.4994	0.9999
2283.5707	3.9312	2283.5707	2.9922	2283.5707	1.9999	2283.5707	1
2281.642	3.9322	2281.642	2.9926	2281.642	2	2281.642	1
2279.7133	3.9337	2279.7133	2.9929	2279.7133	2	2279.7133	1
2277.7847	3.9357	2277.7847	2.993	2277.7847	1.9999	2277.7847	0.9999
2275.856	3.9381	2275.856	2.993	2275.856	1.9998	2275.856	0.9999
2273.9273	3.9408	2273.9273	2.9932	2273.9273	1.9998	2273.9273	0.9999
2271.9986	3.9439	2271.9986	2.9934	2271.9986	1.9999	2271.9986	0.9999
2270.0699	3.9473	2270.0699	2.9934	2270.0699	1.9999	2270.0699	0.9999
2268.1412	3.9505	2268.1412	2.9936	2268.1412	1.9999	2268.1412	0.9999
2266.2125	3.9536	2266.2125	2.9938	2266.2125	1.9998	2266.2125	0.9999
2264.2838	3.9563	2264.2838	2.994	2264.2838	1.9999	2264.2838	0.9999
2262.3551	3.9587	2262.3551	2.9942	2262.3551	2	2262.3551	0.9999
2260.4264	3.9607	2260.4264	2.9945	2260.4264	2	2260.4264	1
2258.4977	3.9625	2258.4977	2.9948	2258.4977	1.9999	2258.4977	1
2256.569	3.9641	2256.569	2.9949	2256.569	1.9999	2256.569	0.9999
2254.6404	3.9656	2254.6404	2.9949	2254.6404	1.9999	2254.6404	0.9999
2252.7117	3.967	2252.7117	2.995	2252.7117	2	2252.7117	0.9999
2250.783	3.9682	2250.783	2.9951	2250.783	2	2250.783	1
2248.8543	3.9693	2248.8543	2.9951	2248.8543	1.9999	2248.8543	1
2246.9256	3.9704	2246.9256	2.9952	2246.9256	1.9999	2246.9256	1
2244.9969	3.9714	2244.9969	2.9956	2244.9969	2	2244.9969	0.9999
2243.0682	3.9723	2243.0682	2.996	2243.0682	2	2243.0682	1
2241.1395	3.9732	2241.1395	2.9963	2241.1395	1.9999	2241.1395	1
2239.2108	3.9741	2239.2108	2.9966	2239.2108	1.9999	2239.2108	1
2237.2821	3.9748	2237.2821	2.9969	2237.2821	1.9998	2237.2821	1
2235.3534	3.9756	2235.3534	2.9971	2235.3534	1.9999	2235.3534	0.9999
2233.4247	3.9763	2233.4247	2.9972	2233.4247	1.9999	2233.4247	0.9999
2231.4961	3.9769	2231.4961	2.9973	2231.4961	1.9998	2231.4961	1
2229.5674	3.9774	2229.5674	2.9975	2229.5674	1.9997	2229.5674	1
2227.6387	3.978	2227.6387	2.9975	2227.6387	1.9997	2227.6387	0.9999
2225.71	3.9783	2225.71	2.9974	2225.71	1.9998	2225.71	0.9999
2223.7813	3.9786	2223.7813	2.9974	2223.7813	1.9998	2223.7813	0.9999
2221.8526	3.9787	2221.8526	2.9972	2221.8526	1.9996	2221.8526	0.9999
2219.9239	3.9787	2219.9239	2.997	2219.9239	1.9995	2219.9239	0.9999
2217.9952	3.9785	2217.9952	2.9967	2217.9952	1.9995	2217.9952	0.9999
2216.0665	3.9783	2216.0665	2.9965	2216.0665	1.9996	2216.0665	0.9998
2214.1378	3.9781	2214.1378	2.9964	2214.1378	1.9995	2214.1378	0.9998
2212.2091	3.9779	2212.2091	2.9961	2212.2091	1.9994	2212.2091	0.9998
2210.2804	3.9777	2210.2804	2.9958	2210.2804	1.9993	2210.2804	0.9998
2208.3517	3.9776	2208.3517	2.9956	2208.3517	1.9994	2208.3517	0.9998
2206.4231	3.9773	2206.4231	2.9953	2206.4231	1.9994	2206.4231	0.9997
2204.4944	3.977	2204.4944	2.9949	2204.4944	1.9993	2204.4944	0.9996
2202.5657	3.9765	2202.5657	2.9946	2202.5657	1.9992	2202.5657	0.9997
2200.637	3.976	2200.637	2.9944	2200.637	1.9991	2200.637	0.9997
2198.7083	3.9757	2198.7083	2.994	2198.7083	1.9991	2198.7083	0.9997
2196.7796	3.9756	2196.7796	2.9935	2196.7796	1.9991	2196.7796	0.9996
2194.8509	3.9758	2194.8509	2.9932	2194.8509	1.9991	2194.8509	0.9995
2192.9222	3.9762	2192.9222	2.9929	2192.9222	1.999	2192.9222	0.9996
2190.9935	3.9767	2190.9935	2.9924	2190.9935	1.9989	2190.9935	0.9996
2189.0648	3.977	2189.0648	2.992	2189.0648	1.9989	2189.0648	0.9996
2187.1361	3.9771	2187.1361	2.9917	2187.1361	1.9989	2187.1361	0.9995
2185.2075	3.9772	2185.2075	2.9915	2185.2075	1.9987	2185.2075	0.9994
2183.2788	3.9772	2183.2788	2.9912	2183.2788	1.9986	2183.2788	0.9995
2181.3501	3.9774	2181.3501	2.9909	2181.3501	1.9986	2181.3501	0.9995
2179.4214	3.9779	2179.4214	2.9908	2179.4214	1.9986	2179.4214	0.9995
2177.4927	3.9786	2177.4927	2.9907	2177.4927	1.9986	2177.4927	0.9994
2175.564	3.9796	2175.564	2.9905	2175.564	1.9984	2175.564	0.9993
2173.6353	3.9808	2173.6353	2.9903	2173.6353	1.9983	2173.6353	0.9993
2171.7066	3.9821	2171.7066	2.9903	2171.7066	1.9982	2171.7066	0.9993
2169.7779	3.9835	2169.7779	2.9902	2169.7779	1.9982	2169.7779	0.9994
2167.8492	3.9849	2167.8492	2.9901	2167.8492	1.9981	2167.8492	0.9993
2165.9205	3.9861	2165.9205	2.9901	2165.9205	1.998	2165.9205	0.9991
2163.9919	3.9872	2163.9919	2.9901	2163.9919	1.9979	2163.9919	0.9991
2162.0632	3.9883	2162.0632	2.9902	2162.0632	1.9979	2162.0632	0.9992
2160.1345	3.9892	2160.1345	2.9902	2160.1345	1.9978	2160.1345	0.9992
2158.2058	3.9901	2158.2058	2.9902	2158.2058	1.9978	2158.2058	0.9991
2156.2771	3.991	2156.2771	2.9903	2156.2771	1.9976	2156.2771	0.999
2154.3484	3.9918	2154.3484	2.9904	2154.3484	1.9975	2154.3484	0.9989
2152.4197	3.9924	2152.4197	2.9904	2152.4197	1.9974	2152.4197	0.999
2150.491	3.993	2150.491	2.9908	2150.491	1.9973	2150.491	0.999
2148.5623	3.9934	2148.5623	2.9913	2148.5623	1.9972	2148.5623	0.9989
2146.6336	3.9935	2146.6336	2.992	2146.6336	1.9971	2146.6336	0.9988
2144.7049	3.9935	2144.7049	2.9928	2144.7049	1.997	2144.7049	0.9987
2142.7762	3.9931	2142.7762	2.9937	2142.7762	1.9969	2142.7762	0.9988
2140.8476	3.9924	2140.8476	2.9945	2140.8476	1.9969	2140.8476	0.9989
2138.9189	3.9913	2138.9189	2.9951	2138.9189	1.9967	2138.9189	0.9988
2136.9902	3.9898	2136.9902	2.9957	2136.9902	1.9966	2136.9902	0.9986
2135.0615	3.9882	2135.0615	2.9962	2135.0615	1.9965	2135.0615	0.9985
2133.1328	3.9866	2133.1328	2.9967	2133.1328	1.9964	2133.1328	0.9986
2131.2041	3.9852	2131.2041	2.9971	2131.2041	1.9963	2131.2041	0.9987
2129.2754	3.984	2129.2754	2.9975	2129.2754	1.9962	2129.2754	0.9986
2127.3467	3.9833	2127.3467	2.9979	2127.3467	1.9961	2127.3467	0.9984
2125.418	3.9829	2125.418	2.9982	2125.418	1.996	2125.418	0.9983
2123.4893	3.983	2123.4893	2.9984	2123.4893	1.9959	2123.4893	0.9984
2121.5606	3.9837	2121.5606	2.9987	2121.5606	1.9957	2121.5606	0.9984
2119.6319	3.9848	2119.6319	2.999	2119.6319	1.9956	2119.6319	0.9984
2117.7033	3.9862	2117.7033	2.9993	2117.7033	1.9955	2117.7033	0.9982
2115.7746	3.9878	2115.7746	2.9994	2115.7746	1.9955	2115.7746	0.9981
2113.8459	3.9895	2113.8459	2.9996	2113.8459	1.9953	2113.8459	0.9982
2111.9172	3.9911	2111.9172	2.9997	2111.9172	1.9952	2111.9172	0.9983
2109.9885	3.9926	2109.9885	2.9998	2109.9885	1.9952	2109.9885	0.9982
2108.0598	3.994	2108.0598	2.9998	2108.0598	1.9951	2108.0598	0.9981
2106.1311	3.9952	2106.1311	2.9999	2106.1311	1.9951	2106.1311	0.998
2104.2024	3.9961	2104.2024	3	2104.2024	1.995	2104.2024	0.9981
2102.2737	3.9969	2102.2737	3	2102.2737	1.9949	2102.2737	0.9982
2100.345	3.9976	2100.345	2.9999	2100.345	1.9948	2100.345	0.9981
2098.4163	3.9981	2098.4163	2.9998	2098.4163	1.9948	2098.4163	0.998
2096.4877	3.9986	2096.4877	2.9997	2096.4877	1.9948	2096.4877	0.9979
2094.559	3.9989	2094.559	2.9994	2094.559	1.9947	2094.559	0.998
2092.6303	3.9991	2092.6303	2.9991	2092.6303	1.9947	2092.6303	0.9981
2090.7016	3.9994	2090.7016	2.9989	2090.7016	1.9947	2090.7016	0.998
2088.7729	3.9995	2088.7729	2.9986	2088.7729	1.9947	2088.7729	0.9979
2086.8442	3.9996	2086.8442	2.9982	2086.8442	1.9946	2086.8442	0.9978
2084.9155	3.9997	2084.9155	2.9979	2084.9155	1.9945	2084.9155	0.9979
2082.9868	3.9998	2082.9868	2.9976	2082.9868	1.9944	2082.9868	0.998
2081.0581	3.9998	2081.0581	2.9974	2081.0581	1.9945	2081.0581	0.998
2079.1294	3.9999	2079.1294	2.9971	2079.1294	1.9945	2079.1294	0.9978
2077.2007	4	2077.2007	2.9968	2077.2007	1.9945	2077.2007	0.9978
2075.272	4	2075.272	2.9967	2075.272	1.9944	2075.272	0.9979
2073.3434	4	2073.3434	2.9964	2073.3434	1.9944	2073.3434	0.998
2071.4147	4	2071.4147	2.9961	2071.4147	1.9945	2071.4147	0.9979
2069.486	4	2069.486	2.9958	2069.486	1.9945	2069.486	0.9978
2067.5573	4	2067.5573	2.9955	2067.5573	1.9944	2067.5573	0.9978
2065.6286	4	2065.6286	2.9952	2065.6286	1.9942	2065.6286	0.9978
2063.6999	4	2063.6999	2.9949	2063.6999	1.9943	2063.6999	0.9979
2061.7712	3.9999	2061.7712	2.9947	2061.7712	1.9945	2061.7712	0.9979
2059.8425	3.9998	2059.8425	2.9945	2059.8425	1.9945	2059.8425	0.9979
2057.9138	3.9996	2057.9138	2.9941	2057.9138	1.9945	2057.9138	0.9979
2055.9851	3.9994	2055.9851	2.9937	2055.9851	1.9945	2055.9851	0.998
2054.0564	3.999	2054.0564	2.9934	2054.0564	1.9945	2054.0564	0.998
2052.1277	3.9985	2052.1277	2.9931	2052.1277	1.9947	2052.1277	0.998
2050.1991	3.9979	2050.1991	2.9926	2050.1991	1.9948	2050.1991	0.9979
2048.2704	3.9973	2048.2704	2.9922	2048.2704	1.9947	2048.2704	0.998
2046.3417	3.9966	2046.3417	2.9917	2046.3417	1.9946	2046.3417	0.9981
2044.413	3.996	2044.413	2.9911	2044.413	1.9946	2044.413	0.9981
2042.4843	3.9955	2042.4843	2.9903	2042.4843	1.9947	2042.4843	0.998
2040.5556	3.9952	2040.5556	2.9898	2040.5556	1.9948	2040.5556	0.998
2038.6269	3.9951	2038.6269	2.9894	2038.6269	1.9948	2038.6269	0.998
2036.6982	3.9951	2036.6982	2.9891	2036.6982	1.9948	2036.6982	0.9981
2034.7695	3.9952	2034.7695	2.9887	2034.7695	1.9949	2034.7695	0.9982
2032.8408	3.9952	2032.8408	2.9884	2032.8408	1.995	2032.8408	0.9981
2030.9121	3.9953	2030.9121	2.9882	2030.9121	1.9951	2030.9121	0.9981
2028.9835	3.9954	2028.9835	2.9879	2028.9835	1.995	2028.9835	0.9981
2027.0548	3.9955	2027.0548	2.9878	2027.0548	1.9949	2027.0548	0.9982
2025.1261	3.9958	2025.1261	2.988	2025.1261	1.9951	2025.1261	0.9982
2023.1974	3.9961	2023.1974	2.9883	2023.1974	1.9952	2023.1974	0.9982
2021.2687	3.9964	2021.2687	2.9888	2021.2687	1.9952	2021.2687	0.9981
2019.34	3.9967	2019.34	2.9895	2019.34	1.995	2019.34	0.9982
2017.4113	3.997	2017.4113	2.9907	2017.4113	1.995	2017.4113	0.9982
2015.4826	3.9973	2015.4826	2.9921	2015.4826	1.9952	2015.4826	0.9983
2013.5539	3.9977	2013.5539	2.9936	2013.5539	1.9956	2013.5539	0.9983
2011.6252	3.9981	2011.6252	2.995	2011.6252	1.9957	2011.6252	0.9984
2009.6965	3.9985	2009.6965	2.9963	2009.6965	1.9957	2009.6965	0.9985
2007.7678	3.999	2007.7678	2.9972	2007.7678	1.9957	2007.7678	0.9986
2005.8392	3.9994	2005.8392	2.9979	2005.8392	1.9959	2005.8392	0.9986
2003.9105	3.9997	2003.9105	2.9985	2003.9105	1.9961	2003.9105	0.9986
2001.9818	3.9999	2001.9818	2.9989	2001.9818	1.9962	2001.9818	0.9986
2000.0531	4	2000.0531	2.9992	2000.0531	1.9961	2000.0531	0.9987
1998.1244	4	1998.1244	2.9994	1998.1244	1.9962	1998.1244	0.9987
1996.1957	4	1996.1957	2.9996	1996.1957	1.9963	1996.1957	0.9987
1994.267	4	1994.267	2.9996	1994.267	1.9962	1994.267	0.9985
1992.3383	3.9999	1992.3383	2.9993	1992.3383	1.996	1992.3383	0.9984
1990.4096	3.9997	1990.4096	2.9994	1990.4096	1.9961	1990.4096	0.9985
1988.4809	3.9994	1988.4809	2.9997	1988.4809	1.9963	1988.4809	0.9987
1986.5522	3.9989	1986.5522	2.9999	1986.5522	1.9967	1986.5522	0.9988
1984.6235	3.9983	1984.6235	2.9999	1984.6235	1.9969	1984.6235	0.9989
1982.6949	3.9975	1982.6949	2.9999	1982.6949	1.997	1982.6949	0.9989
1980.7662	3.9964	1980.7662	3	1980.7662	1.997	1980.7662	0.999
1978.8375	3.9951	1978.8375	3	1978.8375	1.997	1978.8375	0.999
1976.9088	3.9934	1976.9088	2.9999	1976.9088	1.9971	1976.9088	0.999
1974.9801	3.9914	1974.9801	2.9999	1974.9801	1.9972	1974.9801	0.999
1973.0514	3.9888	1973.0514	2.9999	1973.0514	1.9972	1973.0514	0.9991
1971.1227	3.9856	1971.1227	2.9997	1971.1227	1.9972	1971.1227	0.999
1969.194	3.9817	1969.194	2.9994	1969.194	1.997	1969.194	0.9989
1967.2653	3.977	1967.2653	2.9992	1967.2653	1.997	1967.2653	0.9988
1965.3366	3.9719	1965.3366	2.9994	1965.3366	1.9972	1965.3366	0.9989
1963.4079	3.9669	1963.4079	2.9995	1963.4079	1.9974	1963.4079	0.9991
1961.4792	3.9625	1961.4792	2.9994	1961.4792	1.9975	1961.4792	0.9991
1959.5506	3.9594	1959.5506	2.9993	1959.5506	1.9975	1959.5506	0.9991
1957.6219	3.9577	1957.6219	2.9991	1957.6219	1.9976	1957.6219	0.9991
1955.6932	3.9573	1955.6932	2.9989	1955.6932	1.9976	1955.6932	0.9992
1953.7645	3.9583	1953.7645	2.9988	1953.7645	1.9976	1953.7645	0.9993
1951.8358	3.9606	1951.8358	2.9987	1951.8358	1.9977	1951.8358	0.9992
1949.9071	3.9638	1949.9071	2.9984	1949.9071	1.9978	1949.9071	0.9992
1947.9784	3.9674	1947.9784	2.9979	1947.9784	1.9978	1947.9784	0.9992
1946.0497	3.9708	1946.0497	2.9973	1946.0497	1.9975	1946.0497	0.9992
1944.121	3.9737	1944.121	2.9967	1944.121	1.9972	1944.121	0.9989
1942.1923	3.9763	1942.1923	2.9964	1942.1923	1.9972	1942.1923	0.9988
1940.2636	3.9787	1940.2636	2.9967	1940.2636	1.9977	1940.2636	0.999
1938.335	3.9809	1938.335	2.9971	1938.335	1.9981	1938.335	0.9994
1936.4063	3.9828	1936.4063	2.9971	1936.4063	1.9982	1936.4063	0.9996
1934.4776	3.9846	1934.4776	2.9969	1934.4776	1.9983	1934.4776	0.9996
1932.5489	3.9863	1932.5489	2.9967	1932.5489	1.9984	1932.5489	0.9994
1930.6202	3.9877	1930.6202	2.9967	1930.6202	1.9985	1930.6202	0.9994
1928.6915	3.989	1928.6915	2.9967	1928.6915	1.9985	1928.6915	0.9996
1926.7628	3.9902	1926.7628	2.9964	1926.7628	1.9984	1926.7628	0.9996
1924.8341	3.9911	1924.8341	2.9959	1924.8341	1.9981	1924.8341	0.9994
1922.9054	3.9919	1922.9054	2.9955	1922.9054	1.998	1922.9054	0.9991
1920.9767	3.9926	1920.9767	2.995	1920.9767	1.9979	1920.9767	0.999
1919.048	3.9931	1919.048	2.9945	1919.048	1.9976	1919.048	0.9989
1917.1193	3.9935	1917.1193	2.9943	1917.1193	1.9977	1917.1193	0.9991
1915.1907	3.9939	1915.1907	2.9948	1915.1907	1.9983	1915.1907	0.9995
1913.262	3.9942	1913.262	2.9948	1913.262	1.9988	1913.262	0.9996
1911.3333	3.9944	1911.3333	2.9942	1911.3333	1.9987	1911.3333	0.9995
1909.4046	3.9946	1909.4046	2.9939	1909.4046	1.9986	1909.4046	0.9995
1907.4759	3.9947	1907.4759	2.9938	1907.4759	1.9987	1907.4759	0.9997
1905.5472	3.9946	1905.5472	2.9937	1905.5472	1.999	1905.5472	0.9998
1903.6185	3.9944	1903.6185	2.9936	1903.6185	1.9992	1903.6185	0.9997
1901.6898	3.9941	1901.6898	2.9936	1901.6898	1.9992	1901.6898	0.9998
1899.7611	3.9937	1899.7611	2.9935	1899.7611	1.9992	1899.7611	0.9999
1897.8324	3.9932	1897.8324	2.9932	1897.8324	1.9991	1897.8324	0.9999
1895.9037	3.9926	1895.9037	2.9929	1895.9037	1.999	1895.9037	0.9997
1893.975	3.9919	1893.975	2.9929	1893.975	1.9991	1893.975	0.9996
1892.0464	3.9911	1892.0464	2.9927	1892.0464	1.999	1892.0464	0.9995
1890.1177	3.9902	1890.1177	2.9923	1890.1177	1.9987	1890.1177	0.9995
1888.189	3.9892	1888.189	2.9923	1888.189	1.9988	1888.189	0.9996
1886.2603	3.988	1886.2603	2.9926	1886.2603	1.9993	1886.2603	0.9998
1884.3316	3.9866	1884.3316	2.9926	1884.3316	1.9996	1884.3316	0.9999
1882.4029	3.9851	1882.4029	2.9925	1882.4029	1.9996	1882.4029	0.9999
1880.4742	3.9836	1880.4742	2.9925	1880.4742	1.9996	1880.4742	1
1878.5455	3.982	1878.5455	2.9925	1878.5455	1.9996	1878.5455	1
1876.6168	3.9807	1876.6168	2.9924	1876.6168	1.9997	1876.6168	1
1874.6881	3.9797	1874.6881	2.9922	1874.6881	1.9997	1874.6881	0.9999
1872.7594	3.9788	1872.7594	2.9919	1872.7594	1.9994	1872.7594	0.9997
1870.8307	3.978	1870.8307	2.991	1870.8307	1.9986	1870.8307	0.9993
1868.9021	3.9772	1868.9021	2.9902	1868.9021	1.9981	1868.9021	0.9989
1866.9734	3.9763	1866.9734	2.9905	1866.9734	1.9984	1866.9734	0.999
1865.0447	3.9753	1865.0447	2.9915	1865.0447	1.9992	1865.0447	0.9996
1863.116	3.9744	1863.116	2.992	1863.116	1.9997	1863.116	0.9999
1861.1873	3.9736	1861.1873	2.9919	1861.1873	1.9998	1861.1873	1
1859.2586	3.973	1859.2586	2.992	1859.2586	1.9998	1859.2586	1
1857.3299	3.9727	1857.3299	2.9922	1857.3299	1.9999	1857.3299	1
1855.4012	3.9725	1855.4012	2.9923	1855.4012	1.9999	1855.4012	1
1853.4725	3.9723	1853.4725	2.9923	1853.4725	2	1853.4725	1
1851.5438	3.9722	1851.5438	2.9923	1851.5438	2	1851.5438	1
1849.6151	3.9719	1849.6151	2.9921	1849.6151	1.9997	1849.6151	0.9999
1847.6865	3.9715	1847.6865	2.9914	1847.6865	1.999	1847.6865	0.9994
1845.7578	3.9709	1845.7578	2.9905	1845.7578	1.9981	1845.7578	0.9987
1843.8291	3.9701	1843.8291	2.9904	1843.8291	1.998	1843.8291	0.9986
1841.9004	3.9693	1841.9004	2.9912	1841.9004	1.9989	1841.9004	0.9992
1839.9717	3.9686	1839.9717	2.9918	1839.9717	1.9997	1839.9717	0.9998
1838.043	3.9678	1838.043	2.9918	1838.043	1.9998	1838.043	0.9999
1836.1143	3.9669	1836.1143	2.9918	1836.1143	1.9998	1836.1143	0.9998
1834.1856	3.9659	1834.1856	2.9915	1834.1856	1.9998	1834.1856	0.9998
1832.2569	3.9649	1832.2569	2.9908	1832.2569	1.9994	1832.2569	0.9995
1830.3282	3.9637	1830.3282	2.99	1830.3282	1.9986	1830.3282	0.999
1828.3995	3.9624	1828.3995	2.9899	1828.3995	1.9984	1828.3995	0.9989
1826.4708	3.9611	1826.4708	2.99	1826.4708	1.9986	1826.4708	0.999
1824.5422	3.9598	1824.5422	2.9904	1824.5422	1.999	1824.5422	0.9992
1822.6135	3.9584	1822.6135	2.9914	1822.6135	1.9996	1822.6135	0.9997
1820.6848	3.957	1820.6848	2.9924	1820.6848	1.9999	1820.6848	1
1818.7561	3.9555	1818.7561	2.9928	1818.7561	1.9999	1818.7561	1
1816.8274	3.9539	1816.8274	2.9932	1816.8274	1.9999	1816.8274	0.9999
1814.8987	3.9522	1814.8987	2.9936	1814.8987	2	1814.8987	1
1812.97	3.9505	1812.97	2.9936	1812.97	1.9998	1812.97	0.9999
1811.0413	3.9487	1811.0413	2.9936	1811.0413	1.9993	1811.0413	0.9998
1809.1126	3.9469	1809.1126	2.9941	1809.1126	1.9993	1809.1126	0.9998
1807.1839	3.945	1807.1839	2.9948	1807.1839	1.9997	1807.1839	1
1805.2552	3.943	1805.2552	2.995	1805.2552	1.9999	1805.2552	1
1803.3265	3.9409	1803.3265	2.9945	1803.3265	1.9993	1803.3265	0.9997
1801.3979	3.9388	1801.3979	2.994	1801.3979	1.9985	1801.3979	0.9994
1799.4692	3.9367	1799.4692	2.9941	1799.4692	1.9985	1799.4692	0.9994
1797.5405	3.9346	1797.5405	2.9945	1797.5405	1.999	1797.5405	0.9996
1795.6118	3.9325	1795.6118	2.9944	1795.6118	1.9991	1795.6118	0.9995
1793.6831	3.9303	1793.6831	2.994	1793.6831	1.9984	1793.6831	0.9992
1791.7544	3.928	1791.7544	2.9938	1791.7544	1.998	1791.7544	0.9991
1789.8257	3.9259	1789.8257	2.9944	1789.8257	1.9987	1789.8257	0.9997
1787.897	3.9238	1787.897	2.9948	1787.897	1.9994	1787.897	1
1785.9683	3.9217	1785.9683	2.9945	1785.9683	1.9994	1785.9683	0.9999
1784.0396	3.9196	1784.0396	2.9941	1784.0396	1.999	1784.0396	0.9998
1782.1109	3.9175	1782.1109	2.9939	1782.1109	1.9987	1782.1109	0.9999
1780.1822	3.9154	1780.1822	2.9939	1780.1822	1.9987	1780.1822	0.9999
1778.2536	3.9134	1778.2536	2.9941	1778.2536	1.9991	1778.2536	1
1776.3249	3.9113	1776.3249	2.9938	1776.3249	1.9991	1776.3249	0.9998
1774.3962	3.9092	1774.3962	2.9928	1774.3962	1.9982	1774.3962	0.9993
1772.4675	3.907	1772.4675	2.9919	1772.4675	1.9973	1772.4675	0.9988
1770.5388	3.9048	1770.5388	2.9916	1770.5388	1.9973	1770.5388	0.9988
1768.6101	3.9025	1768.6101	2.9919	1768.6101	1.998	1768.6101	0.9991
1766.6814	3.9002	1766.6814	2.9924	1766.6814	1.9989	1766.6814	0.9996
1764.7527	3.8978	1764.7527	2.9927	1764.7527	1.9992	1764.7527	1
1762.824	3.8953	1762.824	2.9922	1762.824	1.9988	1762.824	0.9999
1760.8953	3.8928	1760.8953	2.9916	1760.8953	1.9987	1760.8953	0.9998
1758.9666	3.8902	1758.9666	2.9912	1758.9666	1.9991	1758.9666	0.9998
1757.038	3.8876	1757.038	2.9909	1757.038	1.9992	1757.038	0.9997
1755.1093	3.8848	1755.1093	2.9905	1755.1093	1.9991	1755.1093	0.9998
1753.1806	3.8818	1753.1806	2.9895	1753.1806	1.9984	1753.1806	0.9995
1751.2519	3.8787	1751.2519	2.9879	1751.2519	1.9974	1751.2519	0.9988
1749.3232	3.8755	1749.3232	2.987	1749.3232	1.9973	1749.3232	0.9984
1747.3945	3.8724	1747.3945	2.9869	1747.3945	1.9978	1747.3945	0.9987
1745.4658	3.8692	1745.4658	2.9868	1745.4658	1.9982	1745.4658	0.999
1743.5371	3.8659	1743.5371	2.9864	1743.5371	1.9984	1743.5371	0.9993
1741.6084	3.8627	1741.6084	2.9859	1741.6084	1.9986	1741.6084	0.9993
1739.6797	3.8593	1739.6797	2.9854	1739.6797	1.9989	1739.6797	0.9993
1737.751	3.8558	1737.751	2.9847	1737.751	1.9988	1737.751	0.999
1735.8223	3.8522	1735.8223	2.983	1735.8223	1.9976	1735.8223	0.9982
1733.8937	3.8484	1733.8937	2.9814	1733.8937	1.9968	1733.8937	0.9978
1731.965	3.8445	1731.965	2.9812	1731.965	1.9977	1731.965	0.9984
1730.0363	3.8405	1730.0363	2.9816	1730.0363	1.999	1730.0363	0.9993
1728.1076	3.8364	1728.1076	2.9818	1728.1076	1.9998	1728.1076	0.9998
1726.1789	3.8321	1726.1789	2.9813	1726.1789	2	1726.1789	1
1724.2502	3.8276	1724.2502	2.9802	1724.2502	2	1724.2502	1
1722.3215	3.823	1722.3215	2.9785	1722.3215	1.9999	1722.3215	0.9999
1720.3928	3.8182	1720.3928	2.976	1720.3928	1.999	1720.3928	0.9991
1718.4641	3.8132	1718.4641	2.9731	1718.4641	1.9975	1718.4641	0.9979
1716.5354	3.8081	1716.5354	2.9712	1716.5354	1.9971	1716.5354	0.9976
1714.6067	3.8027	1714.6067	2.9705	1714.6067	1.9981	1714.6067	0.9982
1712.678	3.7972	1712.678	2.9699	1712.678	1.9994	1712.678	0.9991
1710.7494	3.7914	1710.7494	2.9686	1710.7494	2	1710.7494	0.9996
1708.8207	3.7853	1708.8207	2.9664	1708.8207	1.9996	1708.8207	0.9993
1706.892	3.7789	1706.892	2.9636	1706.892	1.9988	1706.892	0.9985
1704.9633	3.7724	1704.9633	2.9609	1704.9633	1.9983	1704.9633	0.998
1703.0346	3.7656	1703.0346	2.9576	1703.0346	1.9974	1703.0346	0.9974
1701.1059	3.7587	1701.1059	2.9537	1701.1059	1.9959	1701.1059	0.9963
1699.1772	3.7518	1699.1772	2.951	1699.1772	1.9954	1699.1772	0.996
1697.2485	3.745	1697.2485	2.9494	1697.2485	1.9961	1697.2485	0.9963
1695.3198	3.7384	1695.3198	2.9479	1695.3198	1.9972	1695.3198	0.9969
1693.3911	3.7322	1693.3911	2.9468	1693.3911	1.9986	1693.3911	0.998
1691.4624	3.7265	1691.4624	2.9452	1691.4624	1.9991	1691.4624	0.9987
1689.5337	3.7215	1689.5337	2.9429	1689.5337	1.9985	1689.5337	0.9983
1687.6051	3.7175	1687.6051	2.9408	1687.6051	1.9973	1687.6051	0.9973
1685.6764	3.7141	1685.6764	2.9389	1685.6764	1.9956	1685.6764	0.9959
1683.7477	3.7112	1683.7477	2.9382	1683.7477	1.9947	1683.7477	0.9954
1681.819	3.7084	1681.819	2.9392	1681.819	1.9955	1681.819	0.9962
1679.8903	3.7054	1679.8903	2.9405	1679.8903	1.9963	1679.8903	0.9969
1677.9616	3.7019	1677.9616	2.9404	1677.9616	1.9959	1677.9616	0.9964
1676.0329	3.698	1676.0329	2.939	1676.0329	1.9948	1676.0329	0.9954
1674.1042	3.694	1674.1042	2.9373	1674.1042	1.994	1674.1042	0.995
1672.1755	3.6899	1672.1755	2.9353	1672.1755	1.9932	1672.1755	0.9946
1670.2468	3.6858	1670.2468	2.9327	1670.2468	1.992	1670.2468	0.9939
1668.3181	3.6819	1668.3181	2.9303	1668.3181	1.9917	1668.3181	0.9936
1666.3895	3.678	1666.3895	2.9279	1666.3895	1.9922	1666.3895	0.9938
1664.4608	3.6739	1664.4608	2.9239	1664.4608	1.9917	1664.4608	0.9934
1662.5321	3.6695	1662.5321	2.9182	1662.5321	1.9905	1662.5321	0.9928
1660.6034	3.6648	1660.6034	2.9122	1660.6034	1.9897	1660.6034	0.9923
1658.6747	3.6596	1658.6747	2.9063	1658.6747	1.9886	1658.6747	0.9916
1656.746	3.6541	1656.746	2.9	1656.746	1.986	1656.746	0.9898
1654.8173	3.6481	1654.8173	2.8934	1654.8173	1.982	1654.8173	0.987
1652.8886	3.6416	1652.8886	2.8896	1652.8886	1.9795	1652.8886	0.9853
1650.9599	3.6348	1650.9599	2.89	1650.9599	1.9797	1650.9599	0.9855
1649.0312	3.6274	1649.0312	2.8912	1649.0312	1.9794	1649.0312	0.9853
1647.1025	3.6194	1647.1025	2.8917	1647.1025	1.9781	1647.1025	0.9844
1645.1738	3.6108	1645.1738	2.8931	1645.1738	1.9777	1645.1738	0.9841
1643.2452	3.6015	1643.2452	2.895	1643.2452	1.9778	1643.2452	0.9844
1641.3165	3.5913	1641.3165	2.8952	1641.3165	1.9768	1641.3165	0.9839
1639.3878	3.5804	1639.3878	2.8934	1639.3878	1.9745	1639.3878	0.9827
1637.4591	3.5684	1637.4591	2.8906	1637.4591	1.9715	1637.4591	0.9808
1635.5304	3.5554	1635.5304	2.8885	1635.5304	1.9693	1635.5304	0.9796
1633.6017	3.5411	1633.6017	2.8877	1633.6017	1.9685	1633.6017	0.9796
1631.673	3.5255	1631.673	2.8868	1631.673	1.9675	1631.673	0.9797
1629.7443	3.5081	1629.7443	2.8852	1629.7443	1.965	1629.7443	0.9789
1627.8156	3.4889	1627.8156	2.8833	1627.8156	1.9618	1627.8156	0.9776
1625.8869	3.4679	1625.8869	2.8813	1625.8869	1.9584	1625.8869	0.9763
1623.9582	3.446	1623.9582	2.8797	1623.9582	1.9547	1623.9582	0.9751
1622.0295	3.425	1622.0295	2.8794	1622.0295	1.9509	1622.0295	0.9743
1620.1009	3.4079	1620.1009	2.8796	1620.1009	1.9465	1620.1009	0.9735
1618.1722	3.3973	1618.1722	2.8795	1618.1722	1.9409	1618.1722	0.972
1616.2435	3.3929	1616.2435	2.8803	1616.2435	1.935	1616.2435	0.9704
1614.3148	3.3922	1614.3148	2.8826	1614.3148	1.9293	1614.3148	0.9695
1612.3861	3.3928	1612.3861	2.8846	1612.3861	1.9228	1612.3861	0.9685
1610.4574	3.3936	1610.4574	2.8856	1610.4574	1.9153	1610.4574	0.967
1608.5287	3.3946	1608.5287	2.8868	1608.5287	1.9079	1608.5287	0.9652
1606.6	3.3957	1606.6	2.8882	1606.6	1.9015	1606.6	0.9634
1604.6713	3.3972	1604.6713	2.8891	1604.6713	1.8959	1604.6713	0.9617
1602.7426	3.3989	1602.7426	2.8895	1602.7426	1.8909	1602.7426	0.9603
1600.8139	3.401	1600.8139	2.8901	1600.8139	1.8866	1600.8139	0.9593
1598.8852	3.4038	1598.8852	2.8904	1598.8852	1.883	1598.8852	0.9584
1596.9566	3.4076	1596.9566	2.8899	1596.9566	1.8798	1596.9566	0.9571
1595.0279	3.4126	1595.0279	2.8893	1595.0279	1.8769	1595.0279	0.9558
1593.0992	3.4188	1593.0992	2.8892	1593.0992	1.8745	1593.0992	0.955
1591.1705	3.4264	1591.1705	2.8891	1591.1705	1.8724	1591.1705	0.9546
1589.2418	3.4353	1589.2418	2.8886	1589.2418	1.8707	1589.2418	0.9541
1587.3131	3.4454	1587.3131	2.8883	1587.3131	1.8694	1587.3131	0.9534
1585.3844	3.4565	1585.3844	2.888	1585.3844	1.8681	1585.3844	0.9527
1583.4557	3.4683	1583.4557	2.8869	1583.4557	1.8669	1583.4557	0.9522
1581.527	3.4802	1581.527	2.8854	1581.527	1.8656	1581.527	0.9519
1579.5983	3.4919	1579.5983	2.8837	1579.5983	1.8642	1579.5983	0.9513
1577.6696	3.5029	1577.6696	2.8814	1577.6696	1.8623	1577.6696	0.9501
1575.741	3.5127	1575.741	2.8793	1575.741	1.8613	1575.741	0.9494
1573.8123	3.5211	1573.8123	2.8781	1573.8123	1.8613	1573.8123	0.9497
1571.8836	3.5281	1571.8836	2.8766	1571.8836	1.8611	1571.8836	0.9501
1569.9549	3.5338	1569.9549	2.8746	1569.9549	1.8606	1569.9549	0.95
1568.0262	3.5383	1568.0262	2.8733	1568.0262	1.8611	1568.0262	0.9502
1566.0975	3.5414	1566.0975	2.8735	1566.0975	1.8621	1566.0975	0.9506
1564.1688	3.5429	1564.1688	2.8746	1564.1688	1.8629	1564.1688	0.9509
1562.2401	3.5421	1562.2401	2.8755	1562.2401	1.8628	1562.2401	0.9506
1560.3114	3.5389	1560.3114	2.876	1560.3114	1.8618	1560.3114	0.9494
1558.3827	3.5333	1558.3827	2.8787	1558.3827	1.862	1558.3827	0.9489
1556.454	3.5257	1556.454	2.8846	1556.454	1.8643	1556.454	0.9502
1554.5253	3.5165	1554.5253	2.8909	1554.5253	1.8668	1554.5253	0.9518
1552.5967	3.5052	1552.5967	2.8959	1552.5967	1.868	1552.5967	0.9528
1550.668	3.4913	1550.668	2.9004	1550.668	1.8682	1550.668	0.9532
1548.7393	3.4754	1548.7393	2.9045	1548.7393	1.8679	1548.7393	0.9532
1546.8106	3.4603	1546.8106	2.9073	1546.8106	1.8668	1546.8106	0.9525
1544.8819	3.4481	1544.8819	2.9087	1544.8819	1.8644	1544.8819	0.951
1542.9532	3.4381	1542.9532	2.9097	1542.9532	1.8611	1542.9532	0.9492
1541.0245	3.428	1541.0245	2.9111	1541.0245	1.8578	1541.0245	0.9479
1539.0958	3.417	1539.0958	2.9135	1539.0958	1.8551	1539.0958	0.9473
1537.1671	3.4055	1537.1671	2.9166	1537.1671	1.8525	1537.1671	0.947
1535.2384	3.3931	1535.2384	2.9189	1535.2384	1.8483	1535.2384	0.9458
1533.3097	3.3788	1533.3097	2.9201	1533.3097	1.8429	1533.3097	0.944
1531.381	3.3623	1531.381	2.9213	1531.381	1.8372	1531.381	0.9424
1529.4524	3.3441	1529.4524	2.9222	1529.4524	1.8305	1529.4524	0.9405
1527.5237	3.3252	1527.5237	2.9223	1527.5237	1.8225	1527.5237	0.9378
1525.595	3.307	1525.595	2.9218	1525.595	1.8139	1525.595	0.9348
1523.6663	3.2916	1523.6663	2.9206	1523.6663	1.8049	1523.6663	0.9315
1521.7376	3.2811	1521.7376	2.9193	1521.7376	1.7965	1521.7376	0.9285
1519.8089	3.2769	1519.8089	2.9188	1519.8089	1.7906	1519.8089	0.9267
1517.8802	3.278	1517.8802	2.9182	1517.8802	1.7876	1517.8802	0.9262
1515.9515	3.2819	1515.9515	2.9171	1515.9515	1.7872	1515.9515	0.9263
1514.0228	3.2857	1514.0228	2.9156	1514.0228	1.7886	1514.0228	0.927
1512.0941	3.2887	1512.0941	2.913	1512.0941	1.7906	1512.0941	0.9276
1510.1654	3.2921	1510.1654	2.9087	1510.1654	1.792	1510.1654	0.9276
1508.2367	3.2983	1508.2367	2.9044	1508.2367	1.7934	1508.2367	0.9274
1506.3081	3.31	1506.3081	2.902	1506.3081	1.7963	1506.3081	0.9284
1504.3794	3.3285	1504.3794	2.9014	1504.3794	1.8008	1504.3794	0.9307
1502.4507	3.3527	1502.4507	2.8996	1502.4507	1.8049	1502.4507	0.9328
1500.522	3.3799	1500.522	2.8956	1500.522	1.8076	1500.522	0.9339
1498.5933	3.4071	1498.5933	2.8905	1498.5933	1.8101	1498.5933	0.9349
1496.6646	3.433	1496.6646	2.8849	1496.6646	1.8137	1496.6646	0.9365
1494.7359	3.4581	1494.7359	2.8784	1494.7359	1.8183	1494.7359	0.9384
1492.8072	3.4839	1492.8072	2.8704	1492.8072	1.8223	1492.8072	0.9397
1490.8785	3.5105	1490.8785	2.861	1490.8785	1.8255	1490.8785	0.9407
1488.9498	3.5372	1488.9498	2.8523	1488.9498	1.8291	1488.9498	0.9422
1487.0211	3.5626	1487.0211	2.8464	1487.0211	1.8337	1487.0211	0.9442
1485.0925	3.585	1485.0925	2.8437	1485.0925	1.838	1485.0925	0.9459
1483.1638	3.6028	1483.1638	2.8433	1483.1638	1.8411	1483.1638	0.9468
1481.2351	3.6133	1481.2351	2.8437	1481.2351	1.8431	1481.2351	0.9474
1479.3064	3.6145	1479.3064	2.8436	1479.3064	1.8444	1479.3064	0.9479
1477.3777	3.6057	1477.3777	2.8409	1477.3777	1.8451	1477.3777	0.9478
1475.449	3.5881	1475.449	2.8333	1475.449	1.8447	1475.449	0.9469
1473.5203	3.5641	1473.5203	2.819	1473.5203	1.8428	1473.5203	0.9455
1471.5916	3.5368	1471.5916	2.7987	1471.5916	1.8389	1471.5916	0.9442
1469.6629	3.5091	1469.6629	2.7767	1469.6629	1.8339	1469.6629	0.9433
1467.7342	3.4833	1467.7342	2.7599	1467.7342	1.8302	1467.7342	0.9426
1465.8055	3.4606	1465.8055	2.7535	1465.8055	1.83	1465.8055	0.9422
1463.8768	3.4416	1463.8768	2.7567	1463.8768	1.8335	1463.8768	0.9431
1461.9482	3.4263	1461.9482	2.7632	1461.9482	1.8379	1461.9482	0.9446
1460.0195	3.4144	1460.0195	2.7673	1460.0195	1.8406	1460.0195	0.9454
1458.0908	3.4058	1458.0908	2.7699	1458.0908	1.842	1458.0908	0.9454
1456.1621	3.4006	1456.1621	2.7756	1456.1621	1.8451	1456.1621	0.9463
1454.2334	3.3992	1454.2334	2.7858	1454.2334	1.8504	1454.2334	0.9487
1452.3047	3.4013	1452.3047	2.7973	1452.3047	1.8559	1452.3047	0.9512
1450.376	3.4056	1450.376	2.8073	1450.376	1.86	1450.376	0.953
1448.4473	3.4101	1448.4473	2.8151	1448.4473	1.863	1448.4473	0.9541
1446.5186	3.4138	1446.5186	2.8206	1446.5186	1.8652	1446.5186	0.9547
1444.5899	3.4173	1444.5899	2.8241	1444.5899	1.8668	1444.5899	0.9551
1442.6612	3.4223	1442.6612	2.8266	1442.6612	1.8673	1442.6612	0.9553
1440.7325	3.4295	1440.7325	2.8284	1440.7325	1.8666	1440.7325	0.955
1438.8039	3.4377	1438.8039	2.829	1438.8039	1.8648	1438.8039	0.954
1436.8752	3.444	1436.8752	2.8299	1436.8752	1.863	1436.8752	0.9528
1434.9465	3.4462	1434.9465	2.834	1434.9465	1.8626	1434.9465	0.9526
1433.0178	3.4439	1433.0178	2.8411	1433.0178	1.8629	1433.0178	0.953
1431.0891	3.4379	1431.0891	2.8496	1431.0891	1.8628	1431.0891	0.9532
1429.1604	3.4291	1429.1604	2.8595	1429.1604	1.8628	1429.1604	0.9534
1427.2317	3.4184	1427.2317	2.8702	1427.2317	1.863	1427.2317	0.9535
1425.303	3.4066	1425.303	2.8796	1425.303	1.8629	1425.303	0.9533
1423.3743	3.3945	1423.3743	2.887	1423.3743	1.8621	1423.3743	0.9528
1421.4456	3.3826	1421.4456	2.8925	1421.4456	1.8605	1421.4456	0.9518
1419.5169	3.371	1419.5169	2.8969	1419.5169	1.8582	1419.5169	0.9507
1417.5882	3.3598	1417.5882	2.9012	1417.5882	1.8565	1417.5882	0.9503
1415.6596	3.3499	1415.6596	2.9049	1415.6596	1.8553	1415.6596	0.9504
1413.7309	3.3421	1413.7309	2.9073	1413.7309	1.8532	1413.7309	0.9498
1411.8022	3.3363	1411.8022	2.9079	1411.8022	1.8499	1411.8022	0.9486
1409.8735	3.3317	1409.8735	2.9065	1409.8735	1.8458	1409.8735	0.9473
1407.9448	3.3273	1407.9448	2.9027	1407.9448	1.8411	1407.9448	0.9459
1406.0161	3.3225	1406.0161	2.898	1406.0161	1.8359	1406.0161	0.9442
1404.0874	3.3176	1404.0874	2.8945	1404.0874	1.831	1404.0874	0.9424
1402.1587	3.3131	1402.1587	2.893	1402.1587	1.8262	1402.1587	0.9406
1400.23	3.3096	1400.23	2.8927	1400.23	1.8215	1400.23	0.9389
1398.3013	3.308	1398.3013	2.8924	1398.3013	1.8174	1398.3013	0.9376
1396.3726	3.3093	1396.3726	2.8907	1396.3726	1.8144	1396.3726	0.9365
1394.444	3.3141	1394.444	2.8876	1394.444	1.8127	1394.444	0.9357
1392.5153	3.3227	1392.5153	2.8847	1392.5153	1.8121	1392.5153	0.9352
1390.5866	3.3347	1390.5866	2.8822	1390.5866	1.812	1390.5866	0.9348
1388.6579	3.3489	1388.6579	2.8785	1388.6579	1.8117	1388.6579	0.934
1386.7292	3.3641	1386.7292	2.8735	1386.7292	1.8123	1386.7292	0.9329
1384.8005	3.3794	1384.8005	2.8692	1384.8005	1.8142	1384.8005	0.9326
1382.8718	3.3939	1382.8718	2.8661	1382.8718	1.8173	1382.8718	0.9337
1380.9431	3.4061	1380.9431	2.8628	1380.9431	1.8209	1380.9431	0.9363
1379.0144	3.415	1379.0144	2.8605	1379.0144	1.8249	1379.0144	0.9391
1377.0857	3.421	1377.0857	2.863	1377.0857	1.8292	1377.0857	0.9414
1375.157	3.4242	1375.157	2.8699	1375.157	1.8338	1375.157	0.943
1373.2283	3.4218	1373.2283	2.8763	1373.2283	1.8383	1373.2283	0.9444
1371.2997	3.4134	1371.2997	2.8795	1371.2997	1.8421	1371.2997	0.946
1369.371	3.407	1369.371	2.8807	1369.371	1.8451	1369.371	0.9475
1367.4423	3.4087	1367.4423	2.8815	1367.4423	1.8477	1367.4423	0.9488
1365.5136	3.4147	1365.5136	2.8826	1365.5136	1.8499	1365.5136	0.9493
1363.5849	3.4191	1363.5849	2.8841	1363.5849	1.8515	1363.5849	0.9494
1361.6562	3.422	1361.6562	2.8863	1361.6562	1.8534	1361.6562	0.95
1359.7275	3.427	1359.7275	2.8881	1359.7275	1.856	1359.7275	0.9514
1357.7988	3.4358	1357.7988	2.8883	1357.7988	1.8588	1357.7988	0.9528
1355.8701	3.4473	1355.8701	2.8875	1355.8701	1.8613	1355.8701	0.9536
1353.9414	3.4598	1353.9414	2.8863	1353.9414	1.8633	1353.9414	0.954
1352.0127	3.472	1352.0127	2.8853	1352.0127	1.8653	1352.0127	0.9547
1350.084	3.4833	1350.084	2.8852	1350.084	1.8673	1350.084	0.9556
1348.1554	3.4927	1348.1554	2.886	1348.1554	1.8693	1348.1554	0.9565
1346.2267	3.4999	1346.2267	2.8871	1346.2267	1.871	1346.2267	0.9569
1344.298	3.5059	1344.298	2.8881	1344.298	1.8719	1344.298	0.9569
1342.3693	3.5119	1342.3693	2.8893	1342.3693	1.8721	1342.3693	0.9567
1340.4406	3.5186	1340.4406	2.8914	1340.4406	1.8724	1340.4406	0.9568
1338.5119	3.5261	1338.5119	2.8945	1338.5119	1.8736	1338.5119	0.9573
1336.5832	3.5344	1336.5832	2.8979	1336.5832	1.8756	1336.5832	0.958
1334.6545	3.5428	1334.6545	2.9008	1334.6545	1.8779	1334.6545	0.9589
1332.7258	3.5513	1332.7258	2.9027	1332.7258	1.8805	1332.7258	0.9599
1330.7971	3.5595	1330.7971	2.9032	1330.7971	1.8836	1330.7971	0.9613
1328.8684	3.5675	1328.8684	2.9024	1328.8684	1.8871	1328.8684	0.9628
1326.9397	3.5753	1326.9397	2.9006	1326.9397	1.8907	1326.9397	0.9641
1325.0111	3.583	1325.0111	2.8982	1325.0111	1.894	1325.0111	0.965
1323.0824	3.5906	1323.0824	2.8952	1323.0824	1.897	1323.0824	0.9659
1321.1537	3.5981	1321.1537	2.8924	1321.1537	1.9001	1321.1537	0.9669
1319.225	3.6055	1319.225	2.8901	1319.225	1.9031	1319.225	0.9681
1317.2963	3.6127	1317.2963	2.8885	1317.2963	1.9061	1317.2963	0.9691
1315.3676	3.6196	1315.3676	2.8873	1315.3676	1.909	1315.3676	0.9701
1313.4389	3.6263	1313.4389	2.8867	1313.4389	1.9119	1313.4389	0.9711
1311.5102	3.6326	1311.5102	2.8866	1311.5102	1.9152	1311.5102	0.9724
1309.5815	3.6385	1309.5815	2.8868	1309.5815	1.9186	1309.5815	0.9739
1307.6528	3.6439	1307.6528	2.8872	1307.6528	1.9219	1307.6528	0.9752
1305.7241	3.6487	1305.7241	2.8877	1305.7241	1.9249	1305.7241	0.9762
1303.7955	3.6534	1303.7955	2.8884	1303.7955	1.928	1303.7955	0.9773
1301.8667	3.659	1301.8667	2.8893	1301.8667	1.9313	1301.8667	0.9785
1299.9381	3.6659	1299.9381	2.8908	1299.9381	1.9347	1299.9381	0.9799
1298.0094	3.674	1298.0094	2.8927	1298.0094	1.938	1298.0094	0.9811
1296.0807	3.6829	1296.0807	2.895	1296.0807	1.9412	1296.0807	0.9822
1294.152	3.6921	1294.152	2.8977	1294.152	1.9444	1294.152	0.9833
1292.2233	3.7016	1292.2233	2.9007	1292.2233	1.9478	1292.2233	0.9845
1290.2946	3.7115	1290.2946	2.9035	1290.2946	1.9512	1290.2946	0.9858
1288.3659	3.7222	1288.3659	2.9059	1288.3659	1.9544	1288.3659	0.9868
1286.4372	3.7334	1286.4372	2.9078	1286.4372	1.9574	1286.4372	0.9876
1284.5085	3.7455	1284.5085	2.909	1284.5085	1.9603	1284.5085	0.9884
1282.5798	3.758	1282.5798	2.9099	1282.5798	1.9632	1282.5798	0.9894
1280.6511	3.7703	1280.6511	2.9108	1280.6511	1.9658	1280.6511	0.9903
1278.7225	3.7806	1278.7225	2.9117	1278.7225	1.9681	1278.7225	0.9911
1276.7938	3.7854	1276.7938	2.9126	1276.7938	1.97	1276.7938	0.9916
1274.8651	3.7782	1274.8651	2.9134	1274.8651	1.9715	1274.8651	0.992
1272.9364	3.7517	1272.9364	2.9141	1272.9364	1.9728	1272.9364	0.9925
1271.0077	3.7023	1271.0077	2.9145	1271.0077	1.9737	1271.0077	0.9929
1269.079	3.6361	1269.079	2.9151	1269.079	1.9744	1269.079	0.993
1267.1503	3.5694	1267.1503	2.9162	1267.1503	1.9748	1267.1503	0.9929
1265.2216	3.5182	1265.2216	2.9175	1265.2216	1.9752	1265.2216	0.9929
1263.2929	3.487	1263.2929	2.9189	1263.2929	1.9761	1263.2929	0.9934
1261.3642	3.4725	1261.3642	2.9203	1261.3642	1.9774	1261.3642	0.9939
1259.4355	3.4731	1259.4355	2.9219	1259.4355	1.9793	1259.4355	0.9943
1257.5069	3.4886	1257.5069	2.9233	1257.5069	1.9814	1257.5069	0.9948
1255.5782	3.5141	1255.5782	2.9242	1255.5782	1.9836	1255.5782	0.9954
1253.6495	3.5417	1253.6495	2.9252	1253.6495	1.9857	1253.6495	0.9962
1251.7208	3.5663	1251.7208	2.9262	1251.7208	1.9875	1251.7208	0.9969
1249.7921	3.5862	1249.7921	2.9271	1249.7921	1.9891	1249.7921	0.9972
1247.8634	3.602	1247.8634	2.9279	1247.8634	1.9904	1247.8634	0.9972
1245.9347	3.6152	1245.9347	2.9289	1245.9347	1.9916	1245.9347	0.9975
1244.006	3.6276	1244.006	2.93	1244.006	1.9927	1244.006	0.9981
1242.0773	3.64	1242.0773	2.931	1242.0773	1.9937	1242.0773	0.9985
1240.1486	3.6518	1240.1486	2.9321	1240.1486	1.9946	1240.1486	0.9985
1238.2199	3.6626	1238.2199	2.9336	1238.2199	1.9953	1238.2199	0.9984
1236.2912	3.6723	1236.2912	2.9347	1236.2912	1.9959	1236.2912	0.9985
1234.3626	3.6813	1234.3626	2.9356	1234.3626	1.9966	1234.3626	0.9989
1232.4339	3.6894	1232.4339	2.9363	1232.4339	1.9974	1232.4339	0.9993
1230.5052	3.6969	1230.5052	2.9371	1230.5052	1.9981	1230.5052	0.9993
1228.5765	3.7039	1228.5765	2.9376	1228.5765	1.9986	1228.5765	0.9991
1226.6478	3.7105	1226.6478	2.9381	1226.6478	1.9991	1226.6478	0.9991
1224.7191	3.7168	1224.7191	2.939	1224.7191	1.9995	1224.7191	0.9996
1222.7904	3.7229	1222.7904	2.9399	1222.7904	1.9999	1222.7904	1
1220.8617	3.7286	1220.8617	2.9405	1220.8617	2	1220.8617	0.9999
1218.933	3.7341	1218.933	2.9412	1218.933	2	1218.933	0.9995
1217.0043	3.7394	1217.0043	2.9418	1217.0043	1.9999	1217.0043	0.9993
1215.0756	3.7445	1215.0756	2.9421	1215.0756	2	1215.0756	0.9995
1213.147	3.7493	1213.147	2.942	1213.147	2	1213.147	0.9998
1211.2182	3.7541	1211.2182	2.9421	1211.2182	1.9999	1211.2182	0.9995
1209.2896	3.7587	1209.2896	2.9422	1209.2896	1.9997	1209.2896	0.9988
1207.3609	3.7632	1207.3609	2.9425	1207.3609	1.9996	1207.3609	0.9985
1205.4322	3.7674	1205.4322	2.9428	1205.4322	1.9995	1205.4322	0.9986
1203.5035	3.77	1203.5035	2.9432	1203.5035	1.9993	1203.5035	0.9987
1201.5748	3.7686	1201.5748	2.9431	1201.5748	1.9986	1201.5748	0.9984
1199.6461	3.7585	1199.6461	2.943	1199.6461	1.9977	1199.6461	0.9977
1197.7174	3.7366	1197.7174	2.9431	1197.7174	1.9968	1197.7174	0.9972
1195.7887	3.7077	1195.7887	2.9436	1195.7887	1.9961	1195.7887	0.9971
1193.86	3.6815	1193.86	2.9443	1193.86	1.9953	1193.86	0.9971
1191.9313	3.6635	1191.9313	2.9451	1191.9313	1.9945	1191.9313	0.9967
1190.0026	3.6569	1190.0026	2.9459	1190.0026	1.9936	1190.0026	0.996
1188.074	3.6653	1188.074	2.9464	1188.074	1.9929	1188.074	0.9953
1186.1453	3.6843	1186.1453	2.9464	1186.1453	1.9921	1186.1453	0.9951
1184.2166	3.704	1184.2166	2.9465	1184.2166	1.991	1184.2166	0.995
1182.2879	3.7199	1182.2879	2.9468	1182.2879	1.9897	1182.2879	0.9944
1180.3592	3.7323	1180.3592	2.9469	1180.3592	1.9883	1180.3592	0.9934
1178.4305	3.742	1178.4305	2.9468	1178.4305	1.9871	1178.4305	0.9926
1176.5018	3.7499	1176.5018	2.9465	1176.5018	1.986	1176.5018	0.9921
1174.5731	3.7566	1174.5731	2.946	1174.5731	1.9844	1174.5731	0.9918
1172.6444	3.7623	1172.6444	2.9453	1172.6444	1.9826	1172.6444	0.9911
1170.7157	3.7674	1170.7157	2.9448	1170.7157	1.981	1170.7157	0.9901
1168.787	3.7721	1168.787	2.9446	1168.787	1.9798	1168.787	0.9891
1166.8584	3.7763	1166.8584	2.9444	1166.8584	1.9786	1166.8584	0.9887
1164.9297	3.7803	1164.9297	2.944	1164.9297	1.977	1164.9297	0.9886
1163.001	3.7841	1163.001	2.9434	1163.001	1.9754	1163.001	0.9883
1161.0723	3.7879	1161.0723	2.9427	1161.0723	1.9742	1161.0723	0.9876
1159.1436	3.7914	1159.1436	2.9419	1159.1436	1.9734	1159.1436	0.9871
1157.2149	3.795	1157.2149	2.9414	1157.2149	1.9726	1157.2149	0.987
1155.2862	3.7985	1155.2862	2.9409	1155.2862	1.9714	1155.2862	0.9872
1153.3575	3.8018	1153.3575	2.9401	1153.3575	1.9702	1153.3575	0.987
1151.4288	3.8052	1151.4288	2.9394	1151.4288	1.9692	1151.4288	0.9864
1149.5001	3.8086	1149.5001	2.9395	1149.5001	1.9685	1149.5001	0.9858
1147.5714	3.8119	1147.5714	2.9404	1147.5714	1.9677	1147.5714	0.9857
1145.6427	3.8154	1145.6427	2.9409	1145.6427	1.9666	1145.6427	0.9859
1143.7141	3.8187	1143.7141	2.9409	1143.7141	1.9653	1143.7141	0.9858
1141.7854	3.822	1141.7854	2.9408	1141.7854	1.9643	1141.7854	0.9852
1139.8567	3.8255	1139.8567	2.9405	1139.8567	1.9637	1139.8567	0.9847
1137.928	3.8288	1137.928	2.9398	1137.928	1.9629	1137.928	0.9844
1135.9993	3.8319	1135.9993	2.9389	1135.9993	1.9619	1135.9993	0.9844
1134.0706	3.835	1134.0706	2.9379	1134.0706	1.9608	1134.0706	0.984
1132.1419	3.8381	1132.1419	2.9365	1132.1419	1.9598	1132.1419	0.9833
1130.2132	3.8409	1130.2132	2.9349	1130.2132	1.9588	1130.2132	0.9825
1128.2845	3.8437	1128.2845	2.9335	1128.2845	1.9579	1128.2845	0.9821
1126.3558	3.8466	1126.3558	2.9322	1126.3558	1.9572	1126.3558	0.982
1124.4271	3.8493	1124.4271	2.9305	1124.4271	1.9566	1124.4271	0.9819
1122.4985	3.852	1122.4985	2.9284	1122.4985	1.956	1122.4985	0.9815
1120.5698	3.8548	1120.5698	2.9262	1120.5698	1.9554	1120.5698	0.9811
1118.6411	3.8574	1118.6411	2.9238	1118.6411	1.955	1118.6411	0.981
1116.7124	3.86	1116.7124	2.9217	1116.7124	1.9546	1116.7124	0.9811
1114.7837	3.8627	1114.7837	2.9202	1114.7837	1.9543	1114.7837	0.9811
1112.855	3.8652	1112.855	2.9191	1112.855	1.954	1112.855	0.981
1110.9263	3.8678	1110.9263	2.9182	1110.9263	1.9539	1110.9263	0.9808
1108.9976	3.8706	1108.9976	2.9174	1108.9976	1.954	1108.9976	0.9809
1107.0689	3.8732	1107.0689	2.9163	1107.0689	1.9543	1107.0689	0.9811
1105.1402	3.8758	1105.1402	2.9149	1105.1402	1.9545	1105.1402	0.9813
1103.2115	3.8785	1103.2115	2.9131	1103.2115	1.9545	1103.2115	0.9813
1101.2828	3.8811	1101.2828	2.9113	1101.2828	1.9545	1101.2828	0.9813
1099.3541	3.8838	1099.3541	2.9095	1099.3541	1.9547	1099.3541	0.9813
1097.4255	3.8866	1097.4255	2.9075	1097.4255	1.9548	1097.4255	0.9814
1095.4968	3.8893	1095.4968	2.9053	1095.4968	1.9547	1095.4968	0.9815
1093.5681	3.8917	1093.5681	2.9033	1093.5681	1.9543	1093.5681	0.9814
1091.6394	3.8944	1091.6394	2.9021	1091.6394	1.9538	1091.6394	0.981
1089.7107	3.8972	1089.7107	2.9019	1089.7107	1.9537	1089.7107	0.9807
1087.782	3.9001	1087.782	2.9018	1087.782	1.9538	1087.782	0.9807
1085.8533	3.9032	1085.8533	2.9018	1085.8533	1.9537	1085.8533	0.9807
1083.9246	3.9065	1083.9246	2.9016	1083.9246	1.9531	1083.9246	0.9805
1081.9959	3.9097	1081.9959	2.9007	1081.9959	1.9526	1081.9959	0.98
1080.0672	3.913	1080.0672	2.8991	1080.0672	1.9525	1080.0672	0.9798
1078.1385	3.9165	1078.1385	2.8972	1078.1385	1.9525	1078.1385	0.9798
1076.2099	3.92	1076.2099	2.8954	1076.2099	1.952	1076.2099	0.9799
1074.2812	3.9236	1074.2812	2.8939	1074.2812	1.9511	1074.2812	0.9796
1072.3525	3.9273	1072.3525	2.893	1072.3525	1.9505	1072.3525	0.9792
1070.4238	3.9308	1070.4238	2.8932	1070.4238	1.9505	1070.4238	0.979
1068.4951	3.9344	1068.4951	2.8946	1068.4951	1.9505	1068.4951	0.979
1066.5664	3.9381	1066.5664	2.8964	1066.5664	1.9499	1066.5664	0.979
1064.6377	3.9417	1064.6377	2.8985	1064.6377	1.9491	1064.6377	0.9787
1062.709	3.9455	1062.709	2.901	1062.709	1.9488	1062.709	0.9784
1060.7803	3.9493	1060.7803	2.9033	1060.7803	1.949	1060.7803	0.9783
1058.8516	3.9526	1058.8516	2.9047	1058.8516	1.9492	1058.8516	0.9785
1056.9229	3.9557	1056.9229	2.9057	1056.9229	1.9489	1056.9229	0.9785
1054.9942	3.9588	1054.9942	2.9069	1054.9942	1.9482	1054.9942	0.9783
1053.0656	3.9612	1053.0656	2.908	1053.0656	1.9476	1053.0656	0.978
1051.1369	3.963	1051.1369	2.9089	1051.1369	1.9471	1051.1369	0.9779
1049.2082	3.964	1049.2082	2.9103	1049.2082	1.9467	1049.2082	0.9781
1047.2795	3.9633	1047.2795	2.912	1047.2795	1.9463	1047.2795	0.9783
1045.3508	3.9604	1045.3508	2.9133	1045.3508	1.9466	1045.3508	0.9784
1043.4221	3.9547	1043.4221	2.9141	1043.4221	1.9479	1043.4221	0.9788
1041.4934	3.945	1041.4934	2.9149	1041.4934	1.95	1041.4934	0.9794
1039.5647	3.9305	1039.5647	2.9154	1039.5647	1.952	1039.5647	0.9802
1037.636	3.9118	1037.636	2.9153	1037.636	1.9535	1037.636	0.9808
1035.7073	3.89	1035.7073	2.9151	1035.7073	1.9548	1035.7073	0.981
1033.7786	3.866	1033.7786	2.9154	1033.7786	1.9561	1033.7786	0.9812
1031.85	3.8378	1031.85	2.9156	1031.85	1.9573	1031.85	0.9815
1029.9213	3.7998	1029.9213	2.9155	1029.9213	1.9581	1029.9213	0.982
1027.9926	3.7484	1027.9926	2.9158	1027.9926	1.9584	1027.9926	0.9825
1026.0639	3.6854	1026.0639	2.9166	1026.0639	1.9586	1026.0639	0.9826
1024.1352	3.6179	1024.1352	2.9174	1024.1352	1.9586	1024.1352	0.9823
1022.2065	3.5574	1022.2065	2.9178	1022.2065	1.9584	1022.2065	0.9821
1020.2778	3.5173	1020.2778	2.9183	1020.2778	1.9583	1020.2778	0.9821
1018.3491	3.5047	1018.3491	2.9191	1018.3491	1.9584	1018.3491	0.9823
1016.4204	3.5132	1016.4204	2.9196	1016.4204	1.9594	1016.4204	0.9826
1014.4917	3.5301	1014.4917	2.9203	1014.4917	1.9611	1014.4917	0.9831
1012.563	3.5515	1012.563	2.9215	1012.563	1.9631	1012.563	0.9836
1010.6343	3.5801	1010.6343	2.923	1010.6343	1.9649	1010.6343	0.9845
1008.7057	3.6153	1008.7057	2.9239	1008.7057	1.9664	1008.7057	0.9854
1006.777	3.652	1006.777	2.9247	1006.777	1.9678	1006.777	0.9862
1004.8483	3.6862	1004.8483	2.926	1004.8483	1.9689	1004.8483	0.9865
1002.9196	3.7165	1002.9196	2.9272	1002.9196	1.9696	1002.9196	0.9866
1000.9909	3.7428	1000.9909	2.9276	1000.9909	1.97	1000.9909	0.9868
999.0622	3.7655	999.0622	2.928	999.0622	1.9703	999.0622	0.9872
997.1335	3.7853	997.1335	2.9289	997.1335	1.9706	997.1335	0.9877
995.2048	3.8028	995.2048	2.9293	995.2048	1.9707	995.2048	0.9878
993.2761	3.8182	993.2761	2.9289	993.2761	1.9704	993.2761	0.9875
991.3474	3.8321	991.3474	2.9287	991.3474	1.9699	991.3474	0.9873
989.4187	3.8449	989.4187	2.9288	989.4187	1.9696	989.4187	0.9877
987.49	3.8564	987.49	2.928	987.49	1.9693	987.49	0.9882
985.5614	3.8671	985.5614	2.9265	985.5614	1.9688	985.5614	0.9882
983.6327	3.8772	983.6327	2.9252	983.6327	1.9682	983.6327	0.9878
981.704	3.8867	981.704	2.9233	981.704	1.9676	981.704	0.9876
979.7753	3.8956	979.7753	2.9197	979.7753	1.9671	979.7753	0.988
977.8466	3.9042	977.8466	2.9148	977.8466	1.9664	977.8466	0.9885
975.9179	3.9124	975.9179	2.9095	975.9179	1.9652	975.9179	0.9881
973.9892	3.9202	973.9892	2.9032	973.9892	1.9635	973.9892	0.9871
972.0605	3.9281	972.0605	2.8955	972.0605	1.9617	972.0605	0.9864
970.1318	3.9358	970.1318	2.8879	970.1318	1.96	970.1318	0.9866
968.2031	3.9431	968.2031	2.8822	968.2031	1.9583	968.2031	0.9869
966.2744	3.9505	966.2744	2.8794	966.2744	1.957	966.2744	0.9864
964.3457	3.9578	964.3457	2.8812	964.3457	1.9569	964.3457	0.9857
962.4171	3.9646	962.4171	2.8889	962.4171	1.9583	962.4171	0.986
960.4884	3.9714	960.4884	2.8994	960.4884	1.9606	960.4884	0.9874
958.5597	3.9775	958.5597	2.9081	958.5597	1.9626	958.5597	0.9886
956.631	3.9826	956.631	2.9139	956.631	1.9639	956.631	0.9887
954.7023	3.9864	954.7023	2.9184	954.7023	1.9644	954.7023	0.9881
952.7736	3.9876	952.7736	2.9214	952.7736	1.9645	952.7736	0.988
950.8449	3.9842	950.8449	2.9225	950.8449	1.9646	950.8449	0.9889
948.9162	3.9736	948.9162	2.9229	948.9162	1.9646	948.9162	0.9897
946.9875	3.9523	946.9875	2.9237	946.9875	1.9643	946.9875	0.9894
945.0588	3.9171	945.0588	2.9239	945.0588	1.9639	945.0588	0.9884
943.1301	3.8693	943.1301	2.9235	943.1301	1.9634	943.1301	0.9879
941.2015	3.8141	941.2015	2.9236	941.2015	1.9629	941.2015	0.9884
939.2728	3.7571	939.2728	2.9241	939.2728	1.9621	939.2728	0.9889
937.3441	3.7024	937.3441	2.9241	937.3441	1.9612	937.3441	0.9882
935.4154	3.6547	935.4154	2.9239	935.4154	1.9604	935.4154	0.9871
933.4867	3.6208	933.4867	2.9245	933.4867	1.9596	933.4867	0.9865
931.558	3.6056	931.558	2.9253	931.558	1.9585	931.558	0.9869
929.6293	3.6067	929.6293	2.9253	929.6293	1.9573	929.6293	0.9872
927.7006	3.6176	927.7006	2.925	927.7006	1.9559	927.7006	0.9867
925.7719	3.6331	925.7719	2.9253	925.7719	1.9545	925.7719	0.9856
923.8432	3.651	923.8432	2.9251	923.8432	1.9531	923.8432	0.985
921.9145	3.6707	921.9145	2.9237	921.9145	1.9522	921.9145	0.9852
919.9858	3.6921	919.9858	2.9229	919.9858	1.9519	919.9858	0.9857
918.0572	3.7141	918.0572	2.9232	918.0572	1.9522	918.0572	0.9855
916.1285	3.735	916.1285	2.9227	916.1285	1.9523	916.1285	0.9849
914.1998	3.7539	914.1998	2.9212	914.1998	1.9522	914.1998	0.9845
912.2711	3.7711	912.2711	2.9203	912.2711	1.9521	912.2711	0.985
910.3424	3.7861	910.3424	2.9201	910.3424	1.9523	910.3424	0.9856
908.4137	3.7993	908.4137	2.9192	908.4137	1.9525	908.4137	0.9854
906.485	3.8113	906.485	2.9179	906.485	1.9523	906.485	0.9846
904.5563	3.8219	904.5563	2.9173	904.5563	1.9519	904.5563	0.9841
902.6276	3.8312	902.6276	2.9164	902.6276	1.9515	902.6276	0.9844
900.6989	3.84	900.6989	2.9144	900.6989	1.9514	900.6989	0.9847
898.7702	3.8481	898.7702	2.9128	898.7702	1.9514	898.7702	0.9845
896.8415	3.8553	896.8415	2.9122	896.8415	1.951	896.8415	0.9838
894.9129	3.8623	894.9129	2.9112	894.9129	1.9504	894.9129	0.9835
892.9842	3.8687	892.9842	2.9091	892.9842	1.9502	892.9842	0.9838
891.0555	3.8745	891.0555	2.9072	891.0555	1.9502	891.0555	0.9843
889.1268	3.8803	889.1268	2.9061	889.1268	1.9502	889.1268	0.9843
887.1981	3.8858	887.1981	2.9049	887.1981	1.9501	887.1981	0.9838
885.2694	3.8905	885.2694	2.9039	885.2694	1.95	885.2694	0.9835
883.3407	3.895	883.3407	2.9037	883.3407	1.95	883.3407	0.9838
881.412	3.8992	881.412	2.9033	881.412	1.9502	881.412	0.9842
879.4833	3.9029	879.4833	2.9018	879.4833	1.9505	879.4833	0.9843
877.5546	3.9065	877.5546	2.9	877.5546	1.9507	877.5546	0.9842
875.6259	3.9101	875.6259	2.8989	875.6259	1.9508	875.6259	0.9841
873.6972	3.9132	873.6972	2.8978	873.6972	1.951	873.6972	0.9843
871.7686	3.9165	871.7686	2.8964	871.7686	1.9515	871.7686	0.9849
869.8399	3.9198	869.8399	2.8954	869.8399	1.9521	869.8399	0.9853
867.9112	3.9223	867.9112	2.8944	867.9112	1.9525	867.9112	0.9853
865.9825	3.9247	865.9825	2.8923	865.9825	1.9527	865.9825	0.9852
864.0538	3.9274	864.0538	2.8899	864.0538	1.953	864.0538	0.9854
862.1251	3.93	862.1251	2.8885	862.1251	1.9537	862.1251	0.9859
860.1964	3.9324	860.1964	2.887	860.1964	1.9541	860.1964	0.9861
858.2677	3.9346	858.2677	2.8846	858.2677	1.9542	858.2677	0.986
856.339	3.9364	856.339	2.8824	856.339	1.954	856.339	0.9858
854.4103	3.9382	854.4103	2.8812	854.4103	1.9539	854.4103	0.9858
852.4816	3.9403	852.4816	2.8801	852.4816	1.9539	852.4816	0.9855
850.553	3.9418	850.553	2.8788	850.553	1.954	850.553	0.9853
848.6243	3.9433	848.6243	2.8781	848.6243	1.9541	848.6243	0.9854
846.6956	3.9451	846.6956	2.8779	846.6956	1.954	846.6956	0.9857
844.7669	3.9464	844.7669	2.8771	844.7669	1.9531	844.7669	0.9855
842.8382	3.9472	842.8382	2.8757	842.8382	1.9511	842.8382	0.9847
840.9095	3.9483	840.9095	2.8747	840.9095	1.9484	840.9095	0.9838
838.9808	3.9489	838.9808	2.8739	838.9808	1.9454	838.9808	0.983
837.0521	3.9491	837.0521	2.8723	837.0521	1.9431	837.0521	0.9826
835.1234	3.95	835.1234	2.8701	835.1234	1.9423	835.1234	0.9824
833.1947	3.951	833.1947	2.8683	833.1947	1.9442	833.1947	0.9828
831.266	3.9519	831.266	2.8664	831.266	1.9483	831.266	0.984
829.3373	3.9533	829.3373	2.8638	829.3373	1.9536	829.3373	0.9858
827.4087	3.9548	827.4087	2.8608	827.4087	1.9592	827.4087	0.9874
825.48	3.9562	825.48	2.8582	825.48	1.9647	825.48	0.9889
823.5513	3.9583	823.5513	2.8557	823.5513	1.9701	823.5513	0.9906
821.6226	3.9603	821.6226	2.8523	821.6226	1.9742	821.6226	0.9922
819.6939	3.9614	819.6939	2.8482	819.6939	1.9766	819.6939	0.993
817.7652	3.9628	817.7652	2.8454	817.7652	1.978	817.7652	0.9932
815.8365	3.9647	815.8365	2.8448	815.8365	1.9792	815.8365	0.9932
813.9078	3.9662	813.9078	2.8454	813.9078	1.9804	813.9078	0.9935
811.9791	3.9675	811.9791	2.8453	811.9791	1.9815	811.9791	0.9939
810.0504	3.9688	810.0504	2.8444	810.0504	1.9828	810.0504	0.9945
808.1217	3.9699	808.1217	2.8433	808.1217	1.9847	808.1217	0.995
806.193	3.9712	806.193	2.842	806.193	1.9869	806.193	0.9954
804.2644	3.9725	804.2644	2.8406	804.2644	1.9892	804.2644	0.996
802.3357	3.9734	802.3357	2.8393	802.3357	1.9916	802.3357	0.997
800.407	3.9746	800.407	2.838	800.407	1.994	800.407	0.998
798.4783	3.9758	798.4783	2.8368	798.4783	1.9957	798.4783	0.9985
796.5496	3.9763	796.5496	2.8362	796.5496	1.997	796.5496	0.9987
794.6209	3.9763	794.6209	2.8357	794.6209	1.9981	794.6209	0.9993
792.6922	3.9756	792.6922	2.8351	792.6922	1.999	792.6922	0.9998
790.7635	3.9726	790.7635	2.8357	790.7635	1.9997	790.7635	0.9999
788.8348	3.9654	788.8348	2.8378	788.8348	2	788.8348	0.9998
786.9061	3.9492	786.9061	2.8404	786.9061	2	786.9061	0.9998
784.9774	3.9151	784.9774	2.8428	784.9774	2	784.9774	0.9999
783.0487	3.8594	783.0487	2.8452	783.0487	2	783.0487	1
781.1201	3.798	781.1201	2.8479	781.1201	2	781.1201	0.9999
779.1914	3.7552	779.1914	2.8507	779.1914	2	779.1914	0.9996
777.2627	3.7219	777.2627	2.8534	777.2627	1.9999	777.2627	0.9995
775.334	3.6581	775.334	2.8561	775.334	1.9997	775.334	0.9997
773.4053	3.5669	773.4053	2.8585	773.4053	1.9992	773.4053	0.9996
771.4766	3.5134	771.4766	2.8604	771.4766	1.9988	771.4766	0.9992
769.5479	3.5364	769.5479	2.8623	769.5479	1.9988	769.5479	0.9989
767.6192	3.6044	767.6192	2.8647	767.6192	1.9992	767.6192	0.9991
765.6905	3.6719	765.6905	2.867	765.6905	1.9997	765.6905	0.9997
763.7618	3.7246	763.7618	2.8691	763.7618	2	763.7618	1
761.8331	3.7643	761.8331	2.8716	761.8331	2	761.8331	0.9997
759.9045	3.7937	759.9045	2.8749	759.9045	2	759.9045	0.9992
757.9758	3.8159	757.9758	2.878	757.9758	2	757.9758	0.9993
756.0471	3.8327	756.0471	2.8806	756.0471	2	756.0471	0.9998
754.1184	3.8454	754.1184	2.8831	754.1184	2	754.1184	1
752.1897	3.8555	752.1897	2.885	752.1897	2	752.1897	1
750.261	3.8632	750.261	2.8856	750.261	1.9997	750.261	0.9996
748.3323	3.8685	748.3323	2.8859	748.3323	1.9989	748.3323	0.9992
746.4036	3.8727	746.4036	2.8864	746.4036	1.9978	746.4036	0.999
744.4749	3.8761	744.4749	2.8863	744.4749	1.9963	744.4749	0.9985
742.5462	3.8782	742.5462	2.8846	742.5462	1.9948	742.5462	0.998
740.6175	3.8803	740.6175	2.8823	740.6175	1.9942	740.6175	0.998
738.6888	3.8824	738.6888	2.8802	738.6888	1.9946	738.6888	0.9984
736.7602	3.8833	736.7602	2.8778	736.7602	1.9947	736.7602	0.9986
734.8315	3.8834	734.8315	2.8746	734.8315	1.9942	734.8315	0.9983
732.9028	3.8832	732.9028	2.8714	732.9028	1.9935	732.9028	0.9977
730.9741	3.8826	730.9741	2.8673	730.9741	1.9929	730.9741	0.9974
729.0454	3.8817	729.0454	2.8608	729.0454	1.9919	729.0454	0.9972
727.1167	3.8806	727.1167	2.8521	727.1167	1.9901	727.1167	0.9965
725.188	3.8787	725.188	2.8427	725.188	1.9881	725.188	0.9957
723.2593	3.877	723.2593	2.8348	723.2593	1.9871	723.2593	0.9956
721.3306	3.8755	721.3306	2.8323	721.3306	1.988	721.3306	0.996
719.4019	3.8733	719.4019	2.8374	719.4019	1.9904	719.4019	0.9968
717.4732	3.8708	717.4732	2.8476	717.4732	1.9927	717.4732	0.9976
715.5445	3.8683	715.5445	2.8575	715.5445	1.9935	715.5445	0.9978
713.6159	3.865	713.6159	2.8649	713.6159	1.9927	713.6159	0.9971
711.6872	3.8613	711.6872	2.8708	711.6872	1.9913	711.6872	0.9963
709.7585	3.8582	709.7585	2.8764	709.7585	1.9908	709.7585	0.9962
707.8298	3.8553	707.8298	2.8811	707.8298	1.9916	707.8298	0.9968
705.9011	3.8526	705.9011	2.8847	705.9011	1.9933	705.9011	0.9976
703.9724	3.8505	703.9724	2.8877	703.9724	1.9954	703.9724	0.9986
702.0437	3.8485	702.0437	2.8898	702.0437	1.9975	702.0437	0.9995
700.115	3.8463	700.115	2.891	700.115	1.9984	700.115	0.9997
698.1863	3.8446	698.1863	2.8923	698.1863	1.9979	698.1863	0.9992
696.2576	3.8433	696.2576	2.894	696.2576	1.9965	696.2576	0.9987
694.3289	3.8419	694.3289	2.8952	694.3289	1.9953	694.3289	0.9981
692.4002	3.8412	692.4002	2.8955	692.4002	1.9945	692.4002	0.9973
690.4716	3.8407	690.4716	2.8966	690.4716	1.994	690.4716	0.9968
688.5429	3.8405	688.5429	2.8988	688.5429	1.9942	688.5429	0.9971
686.6142	3.8413	686.6142	2.901	686.6142	1.9955	686.6142	0.998
684.6855	3.8425	684.6855	2.9032	684.6855	1.9975	684.6855	0.9989
682.7568	3.8437	682.7568	2.9061	682.7568	1.999	682.7568	0.9992
680.8281	3.8457	680.8281	2.9091	680.8281	1.9992	680.8281	0.9986
678.8994	3.8482	678.8994	2.9115	678.8994	1.9983	678.8994	0.998
676.9707	3.8506	676.9707	2.9143	676.9707	1.998	676.9707	0.9982
675.042	3.8534	675.042	2.9182	675.042	1.999	675.042	0.999
673.1133	3.8558	673.1133	2.9213	673.1133	2	673.1133	0.9992
671.1846	3.8572	671.1846	2.9215	671.1846	1.9986	671.1846	0.9973
669.256	3.8601	669.256	2.9207	669.256	1.9952	669.256	0.9941
667.3273	3.866	667.3273	2.9231	667.3273	1.9943	667.3273	0.9936
665.3986	3.8738	665.3986	2.9282	665.3986	1.9974	665.3986	0.9967
663.4699	3.8818	663.4699	2.9321	663.4699	2	663.4699	0.9989
661.5412	3.8856	661.5412	2.9349	661.5412	2	661.5412	0.9985
659.6125	3.8742	659.6125	2.9373	659.6125	1.9989	659.6125	0.9978
657.6838	3.8427	657.6838	2.9392	657.6838	1.9981	657.6838	0.9979
655.7551	3.8093	655.7551	2.9416	655.7551	1.9984	655.7551	0.9983
653.8264	3.7998	653.8264	2.9452	653.8264	1.9988	653.8264	0.9982
651.8977	3.8131	651.8977	2.9482	651.8977	1.9984	651.8977	0.9979
649.969	3.8315	649.969	2.9498	649.969	1.998	649.969	0.9978
648.0403	3.8473	648.0403	2.952	648.0403	1.9983	648.0403	0.9984
646.1117	3.8607	646.1117	2.9552	646.1117	1.9994	646.1117	0.9995
644.183	3.8712	644.183	2.9576	644.183	2	644.183	1
642.2543	3.8784	642.2543	2.9587	642.2543	2	642.2543	1
640.3256	3.8833	640.3256	2.9601	640.3256	2	640.3256	0.9998
638.3969	3.887	638.3969	2.9614	638.3969	1.9995	638.3969	0.9999
636.4682	3.8893	636.4682	2.9616	636.4682	1.9992	636.4682	0.9999
634.5395	3.8919	634.5395	2.9623	634.5395	1.9996	634.5395	1
632.6108	3.8953	632.6108	2.9644	632.6108	2	632.6108	1
630.6821	3.8974	630.6821	2.9656	630.6821	2	630.6821	0.9999
628.7534	3.8984	628.7534	2.9643	628.7534	1.9995	628.7534	0.9993
626.8247	3.9001	626.8247	2.9628	626.8247	1.9994	626.8247	0.9993
624.896	3.9019	624.896	2.9628	624.896	2	624.896	0.9997
622.9674	3.9035	622.9674	2.9628	622.9674	2	622.9674	1
621.0387	3.9052	621.0387	2.9625	621.0387	2	621.0387	1
619.11	3.9067	619.11	2.9629	619.11	1.9997	619.11	1
617.1813	3.9082	617.1813	2.9636	617.1813	1.9998	617.1813	0.9999
615.2526	3.9102	615.2526	2.963	615.2526	2	615.2526	1
613.3239	3.9116	613.3239	2.962	613.3239	2	613.3239	1
611.3952	3.9126	611.3952	2.9624	611.3952	1.9999	611.3952	1
609.4665	3.9145	609.4665	2.9634	609.4665	1.9998	609.4665	0.9996
607.5378	3.9165	607.5378	2.9639	607.5378	2	607.5378	0.9995
605.6091	3.9177	605.6091	2.9642	605.6091	2	605.6091	0.9998
603.6804	3.9194	603.6804	2.9651	603.6804	2	603.6804	1
601.7517	3.9207	601.7517	2.9654	601.7517	2	601.7517	1
599.8231	3.9215	599.8231	2.9648	599.8231	1.9998	599.8231	0.9994
597.8944	3.9233	597.8944	2.9644	597.8944	2	597.8944	0.9991
595.9657	3.9255	595.9657	2.9642	595.9657	2	595.9657	0.9995
594.037	3.9272	594.037	2.9636	594.037	1.9998	594.037	1
592.1083	3.9293	592.1083	2.9631	592.1083	1.9974	592.1083	0.9997
590.1796	3.9308	590.1796	2.9636	590.1796	1.9934	590.1796	0.998
588.2509	3.931	588.2509	2.9643	588.2509	1.9881	588.2509	0.996
586.3222	3.9313	586.3222	2.9644	586.3222	1.9807	586.3222	0.994
584.3935	3.9312	584.3935	2.965	584.3935	1.971	584.3935	0.9913
582.4648	3.9286	582.4648	2.9669	582.4648	1.9592	582.4648	0.9873
580.5361	3.9238	580.5361	2.969	580.5361	1.9456	580.5361	0.9825
578.6075	3.9152	578.6075	2.9707	578.6075	1.9307	578.6075	0.9771
576.6788	3.9001	576.6788	2.9726	576.6788	1.9144	576.6788	0.9708
574.7501	3.8795	574.7501	2.9751	574.7501	1.8965	574.7501	0.9637
572.8214	3.8578	572.8214	2.9775	572.8214	1.8778	572.8214	0.9566
570.8927	3.8433	570.8927	2.9796	570.8927	1.8596	570.8927	0.9504
568.964	3.8433	568.964	2.9824	568.964	1.8427	568.964	0.9447
567.0353	3.8537	567.0353	2.9855	567.0353	1.8272	567.0353	0.9387
565.1066	3.8605	565.1066	2.9872	565.1066	1.8135	565.1066	0.9323
563.1779	3.8513	563.1779	2.988	563.1779	1.8019	563.1779	0.9264
561.2492	3.8188	561.2492	2.9893	561.2492	1.7924	561.2492	0.9222
559.3205	3.7687	559.3205	2.9901	559.3205	1.7852	559.3205	0.9197
557.3918	3.7264	557.3918	2.9898	557.3918	1.7806	557.3918	0.9176
555.4632	3.7171	555.4632	2.9897	555.4632	1.778	555.4632	0.9146
553.5345	3.7398	553.5345	2.99	553.5345	1.777	553.5345	0.912
551.6058	3.7717	551.6058	2.9891	551.6058	1.7773	551.6058	0.9109
549.6771	3.7945	549.6771	2.9873	549.6771	1.7785	549.6771	0.9106
547.7484	3.8073	547.7484	2.9871	547.7484	1.7798	547.7484	0.9104
545.8197	3.8188	545.8197	2.9874	545.8197	1.7817	545.8197	0.9102
543.891	3.8341	543.891	2.9862	543.891	1.7848	543.891	0.9103
541.9623	3.8508	541.9623	2.9854	541.9623	1.7887	541.9623	0.9106
540.0336	3.8664	540.0336	2.9857	540.0336	1.7929	540.0336	0.9103
538.1049	3.8801	538.1049	2.9847	538.1049	1.797	538.1049	0.9098
536.1762	3.8909	536.1762	2.9826	536.1762	1.8009	536.1762	0.9104
534.2475	3.8999	534.2475	2.9824	534.2475	1.8043	534.2475	0.9111
532.3189	3.9084	532.3189	2.9836	532.3189	1.8074	532.3189	0.911
530.3902	3.9153	530.3902	2.9831	530.3902	1.8102	530.3902	0.9113
528.4615	3.9211	528.4615	2.9815	528.4615	1.8131	528.4615	0.9123
526.5328	3.9267	526.5328	2.9812	526.5328	1.8165	526.5328	0.9123
524.6041	3.931	524.6041	2.981	524.6041	1.8204	524.6041	0.9117
522.6754	3.935	522.6754	2.9801	522.6754	1.8242	522.6754	0.9121
520.7467	3.9396	520.7467	2.9803	520.7467	1.8271	520.7467	0.9127
518.818	3.9433	518.818	2.9816	518.818	1.8287	518.818	0.9124
516.8893	3.9463	516.8893	2.9816	516.8893	1.8301	516.8893	0.9123
514.9606	3.9498	514.9606	2.9804	514.9606	1.8318	514.9606	0.9127
513.0319	3.9524	513.0319	2.9804	513.0319	1.8331	513.0319	0.9131
511.1032	3.9547	511.1032	2.981	511.1032	1.8341	511.1032	0.9136
509.1746	3.9582	509.1746	2.9805	509.1746	1.835	509.1746	0.9142
507.2459	3.9615	507.2459	2.9808	507.2459	1.8361	507.2459	0.9149
505.3172	3.9645	505.3172	2.9833	505.3172	1.8377	505.3172	0.9152
503.3885	3.9677	503.3885	2.985	503.3885	1.839	503.3885	0.9157
501.4598	3.97	501.4598	2.9844	501.4598	1.8392	501.4598	0.9159
499.5311	3.9717	499.5311	2.9843	499.5311	1.8392	499.5311	0.9146
497.6024	3.9744	497.6024	2.9848	497.6024	1.8399	497.6024	0.9128
495.6737	3.9765	495.6737	2.9829	495.6737	1.8402	495.6737	0.9122
493.745	3.9778	493.745	2.9806	493.745	1.8389	493.745	0.9122
491.8163	3.9803	491.8163	2.9815	491.8163	1.8366	491.8163	0.9115
489.8876	3.9826	489.8876	2.9836	489.8876	1.8347	489.8876	0.9107
487.959	3.9842	487.959	2.9844	487.959	1.8324	487.959	0.9104
486.0303	3.9865	486.0303	2.986	486.0303	1.8294	486.0303	0.9104
484.1016	3.9887	484.1016	2.9887	484.1016	1.8265	484.1016	0.91
482.1729	3.9899	482.1729	2.9892	482.1729	1.8233	482.1729	0.9083
480.2442	3.9914	480.2442	2.9877	480.2442	1.8198	480.2442	0.9057
478.3155	3.9924	478.3155	2.9879	478.3155	1.8164	478.3155	0.9028
476.3868	3.9927	476.3868	2.9897	476.3868	1.8112	476.3868	0.8995
474.4581	3.9938	474.4581	2.9902	474.4581	1.8034	474.4581	0.8955
472.5294	3.9953	472.5294	2.9909	472.5294	1.7941	472.5294	0.8921
470.6007	3.997	470.6007	2.9929	470.6007	1.7849	470.6007	0.8905
468.672	3.999	468.672	2.993	468.672	1.776	468.672	0.8892
466.7433	3.9995	466.7433	2.9908	466.7433	1.7677	466.7433	0.8868
464.8147	3.9992	464.8147	2.9897	464.8147	1.7583	464.8147	0.8834
462.886	4	462.886	2.9899	462.886	1.7459	462.886	0.8789
460.9573	4	460.9573	2.9901	460.9573	1.7319	460.9573	0.874
459.0286	3.9989	459.0286	2.9901	459.0286	1.719	459.0286	0.8694
457.0999	3.9994	457.0999	2.9903	457.0999	1.7082	457.0999	0.8659
455.1712	4	455.1712	2.9903	455.1712	1.6969	455.1712	0.8616
453.2425	4	453.2425	2.9893	453.2425	1.6849	453.2425	0.8553
451.3138	3.9984	451.3138	2.9884	451.3138	1.6731	451.3138	0.849
449.3851	3.9949	449.3851	2.9887	449.3851	1.6598	449.3851	0.8451
447.4564	3.9886	447.4564	2.9879	447.4564	1.6447	447.4564	0.8427
445.5277	3.9808	445.5277	2.9849	445.5277	1.6303	445.5277	0.8397
443.599	3.9711	443.599	2.9819	443.599	1.6199	443.599	0.8358
441.6704	3.961	441.6704	2.9791	441.6704	1.6129	441.6704	0.834
439.7417	3.9545	439.7417	2.9766	439.7417	1.6058	439.7417	0.8357
437.813	3.9507	437.813	2.9773	437.813	1.5999	437.813	0.8366
435.8843	3.9484	435.8843	2.9806	435.8843	1.5964	435.8843	0.8344
433.9556	3.9519	433.9556	2.9823	433.9556	1.5931	433.9556	0.8323
432.0269	3.9628	432.0269	2.9825	432.0269	1.5922	432.0269	0.8328
430.0982	3.9758	430.0982	2.9847	430.0982	1.6006	430.0982	0.8342
428.1695	3.9787	428.1695	2.9884	428.1695	1.6119	428.1695	0.8371
426.2408	3.9544	426.2408	2.9895	426.2408	1.615	426.2408	0.8461
424.3121	3.9024	424.3121	2.9877	424.3121	1.6131	424.3121	0.8561
422.3834	3.8513	422.3834	2.9863	422.3834	1.6136	422.3834	0.8588
420.4547	3.8308	420.4547	2.9841	420.4547	1.6155	420.4547	0.8578
418.5261	3.843	418.5261	2.981	418.5261	1.622	418.5261	0.8598
416.5974	3.8691	416.5974	2.9834	416.5974	1.6366	416.5974	0.8651
414.6687	3.8911	414.6687	2.9927	414.6687	1.6487	414.6687	0.8702
412.74	3.9021	412.74	3	412.74	1.6679	412.74	0.8759
410.8113	3.9036	410.8113	3	410.8113	1.7084	410.8113	0.8864
408.8826	3.9042	408.8826	2.9987	408.8826	1.748	408.8826	0.9001
406.9539	3.9171	406.9539	2.9974	406.9539	1.7753	406.9539	0.9121
405.0252	3.9453	405.0252	2.9945	405.0252	1.8134	405.0252	0.9247
403.0965	3.9747	403.0965	2.9942	403.0965	1.8735	403.0965	0.9459
401.1678	3.9931	401.1678	2.9978	401.1678	1.9394	401.1678	0.9756
399.2391	4	399.2391	3	399.2391	2	399.2391	1
