# Supplementary material for: Dataset for hierarchical tetramodal-porous architecture of zinc oxide nanoparticles microfluidically synthesized via dual-step nanofabrication
Source: Data Brief. 2022 Apr 11;42:108137. doi: 10.1016/j.dib.2022.108137 (PMC9046623; doi:10.1016/j.dib.2022.108137)
Supplement: Supplementary file 5 [file mmc5.csv]

Zn(acac)2 (%)	Viscosity at 20oC (cP)	Standard deviation (SD)	Viscosity at 30oC (cP)	Standard deviation (SD)
2.4	70.4	8.2624	68	8
3.6	240	0	228	15.3188
7.1	1924.8	38.4962	1544	36.3685
