# Supplementary material for: Dataset for hierarchical tetramodal-porous architecture of zinc oxide nanoparticles microfluidically synthesized via dual-step nanofabrication
Source: Data Brief. 2022 Apr 11;42:108137. doi: 10.1016/j.dib.2022.108137 (PMC9046623; doi:10.1016/j.dib.2022.108137)
Supplement: Supplementary file 6 [file mmc6.csv]

StdOrder	RunOrder	PtType	Blocks	Zn(acac)2 (g)	Oleylamine (mL)	Ethanol (mL)	Particle size (nm)	Atomic composition-O (%)	Morphology (sphere-disc-aggregates)
1	1	2	1	0.05	1	150	82.911	45.2	0.00
2	2	2	1	0.4	1	150	98.944	43.4	0.10
13	3	0	1	0.225	3.5	150	85.498	48.1	0.20
8	4	2	1	0.4	3.5	250	92.329	48.3	1.80
15	5	0	1	0.225	3.5	150	86.503	54.4	1.60
9	6	2	1	0.225	1	50	85.012	44.5	0.00
10	7	2	1	0.225	6	50	82.626	43.2	1.00
3	8	2	1	0.05	6	150	75.158	34.7	0.10
7	9	2	1	0.05	3.5	250	95.676	46.5	0.20
14	10	0	1	0.225	3.5	150	86.756	45.8	1.50
5	11	2	1	0.05	3.5	50	98.893	38.4	1.60
12	12	2	1	0.225	6	250	80.655	44.6	0.40
6	13	2	1	0.4	3.5	50	94.929	55.3	1.80
11	14	2	1	0.225	1	250	99.028	46.6	0.00
4	15	2	1	0.4	6	150	87.058	29.8	1.00
