# Supplementary material for: Dataset for hierarchical tetramodal-porous architecture of zinc oxide nanoparticles microfluidically synthesized via dual-step nanofabrication
Source: Data Brief. 2022 Apr 11;42:108137. doi: 10.1016/j.dib.2022.108137 (PMC9046623; doi:10.1016/j.dib.2022.108137)
Supplement: Supplementary file 7 [file mmc7.csv]

Evergy (x10, eV)	Intensity at Exp.1 ZnO	Evergy (x10, eV)	Intensity at Exp.3 ZnO	Evergy (x10, eV)	Intensity at Exp.9 ZnO	Evergy (x10, eV)	Intensity at Exp.15 ZnO
1	0	1	0	1	0	1	0
2	0	2	0	2	0	2	0
3	0	3	0	3	0	3	0
4	0	4	0	4	0	4	0
5	0	5	0	5	0	5	0
6	0	6	0	6	0	6	0
7	0	7	0	7	0	7	0
8	0	8	0	8	0	8	0
9	0	9	0	9	0	9	0
10	0	10	0	10	0	10	0
11	0	11	0	11	0	11	0
12	0	12	0	12	0	12	0
13	0	13	0	13	0	13	0
14	1	14	0	14	2	14	0
15	2	15	3	15	1	15	0
16	2	16	3	16	3	16	1
17	6	17	7	17	9	17	0
18	12	18	17	18	26	18	1
19	15	19	18	19	24	19	2
20	11	20	21	20	29	20	2
21	21	21	27	21	38	21	5
22	27	22	38	22	54	22	9
23	32	23	64	23	86	23	14
24	69	24	97	24	125	24	16
25	103	25	134	25	180	25	15
26	131	26	183	26	289	26	21
27	156	27	197	27	320	27	33
28	171	28	232	28	392	28	36
29	159	29	174	29	329	29	30
30	107	30	152	30	231	30	34
31	70	31	86	31	170	31	22
32	80	32	63	32	122	32	13
33	43	33	52	33	90	33	11
34	28	34	53	34	76	34	21
35	51	35	64	35	70	35	14
36	53	36	65	36	78	36	6
37	49	37	49	37	90	37	15
38	57	38	68	38	75	38	9
39	74	39	57	39	99	39	13
40	63	40	66	40	102	40	17
41	53	41	76	41	98	41	15
42	71	42	80	42	116	42	19
43	65	43	86	43	100	43	15
44	70	44	108	44	122	44	13
45	102	45	90	45	139	45	26
46	99	46	137	46	189	46	31
47	152	47	170	47	245	47	38
48	229	48	326	48	431	48	66
49	414	49	514	49	708	49	111
50	673	50	845	50	1080	50	188
51	963	51	1179	51	1572	51	275
52	1218	52	1455	52	1917	52	305
53	1319	53	1535	53	1951	53	337
54	1185	54	1386	54	1895	54	306
55	887	55	1028	55	1433	55	213
56	548	56	698	56	916	56	143
57	337	57	397	57	559	57	68
58	180	58	220	58	267	58	50
59	84	59	116	59	149	59	26
60	63	60	71	60	111	60	11
61	57	61	75	61	97	61	13
62	45	62	69	62	74	62	32
63	61	63	76	63	89	63	15
64	54	64	57	64	89	64	11
65	42	65	53	65	82	65	14
66	61	66	72	66	92	66	16
67	63	67	75	67	69	67	15
68	44	68	74	68	90	68	19
69	57	69	78	69	89	69	12
70	51	70	61	70	92	70	16
71	65	71	88	71	89	71	18
72	66	72	81	72	100	72	13
73	66	73	72	73	97	73	15
74	62	74	74	74	101	74	20
75	59	75	86	75	99	75	17
76	78	76	83	76	122	76	19
77	87	77	85	77	102	77	22
78	79	78	91	78	133	78	21
79	84	79	89	79	115	79	21
80	79	80	84	80	128	80	19
81	73	81	94	81	134	81	26
82	85	82	89	82	129	82	30
83	101	83	142	83	151	83	32
84	111	84	155	84	199	84	25
85	156	85	224	85	241	85	44
86	201	86	230	86	283	86	65
87	280	87	311	87	373	87	67
88	306	88	359	88	414	88	101
89	318	89	392	89	510	89	81
90	354	90	431	90	508	90	106
91	338	91	413	91	491	91	102
92	278	92	377	92	423	92	83
93	255	93	317	93	397	93	83
94	252	94	290	94	370	94	57
95	319	95	396	95	460	95	88
96	442	96	578	96	676	96	141
97	772	97	928	97	1132	97	234
98	1254	98	1439	98	1766	98	404
99	1876	99	2367	99	2863	99	570
100	2661	100	3333	100	4029	100	807
101	3445	101	4127	101	5046	101	1031
102	4020	102	4654	102	5578	102	1183
103	3778	103	4614	103	5704	103	1165
104	3467	104	4143	104	5064	104	1045
105	2850	105	3346	105	4147	105	843
106	1939	106	2326	106	2921	106	602
107	1260	107	1555	107	1801	107	348
108	776	108	918	108	1108	108	220
109	418	109	501	109	597	109	110
110	218	110	265	110	364	110	69
111	135	111	176	111	205	111	38
112	90	112	109	112	132	112	26
113	65	113	95	113	111	113	14
114	66	114	67	114	77	114	11
115	46	115	56	115	73	115	17
116	38	116	52	116	71	116	8
117	28	117	37	117	54	117	11
118	42	118	39	118	57	118	11
119	38	119	42	119	51	119	5
120	35	120	36	120	43	120	8
121	28	121	28	121	54	121	7
122	31	122	35	122	62	122	7
123	37	123	32	123	48	123	4
124	32	124	39	124	47	124	14
125	37	125	35	125	43	125	11
126	29	126	28	126	43	126	11
127	21	127	48	127	62	127	5
128	32	128	26	128	52	128	7
129	32	129	38	129	45	129	13
130	29	130	40	130	49	130	5
131	31	131	52	131	38	131	15
132	35	132	41	132	54	132	13
133	30	133	39	133	46	133	6
134	33	134	46	134	44	134	9
135	22	135	50	135	49	135	11
136	44	136	39	136	64	136	10
137	33	137	47	137	55	137	9
138	37	138	45	138	66	138	11
139	35	139	40	139	54	139	5
140	43	140	55	140	51	140	10
141	33	141	39	141	59	141	11
142	42	142	44	142	53	142	9
143	34	143	41	143	58	143	10
144	40	144	44	144	42	144	10
145	26	145	46	145	57	145	7
146	47	146	46	146	58	146	10
147	59	147	49	147	45	147	11
148	34	148	40	148	64	148	16
149	40	149	46	149	67	149	12
150	33	150	38	150	68	150	16
151	43	151	35	151	78	151	15
152	32	152	51	152	71	152	16
153	42	153	40	153	59	153	20
154	51	154	57	154	60	154	12
155	37	155	44	155	66	155	13
156	39	156	51	156	61	156	13
157	39	157	53	157	48	157	15
158	52	158	43	158	56	158	12
159	46	159	45	159	72	159	13
160	33	160	55	160	49	160	15
161	41	161	46	161	58	161	10
162	46	162	53	162	65	162	12
163	41	163	47	163	55	163	12
164	52	164	65	164	57	164	13
165	35	165	53	165	55	165	7
166	46	166	42	166	62	166	5
167	38	167	39	167	59	167	10
168	46	168	49	168	54	168	8
169	47	169	44	169	51	169	13
170	50	170	47	170	69	170	17
171	43	171	43	171	63	171	16
172	57	172	58	172	59	172	7
173	45	173	46	173	55	173	9
174	56	174	61	174	65	174	10
175	34	175	49	175	70	175	14
176	43	176	51	176	53	176	10
177	45	177	63	177	68	177	16
178	53	178	49	178	60	178	7
179	46	179	36	179	68	179	15
180	45	180	57	180	69	180	15
181	57	181	45	181	66	181	10
182	50	182	57	182	60	182	8
183	42	183	58	183	64	183	16
184	36	184	39	184	48	184	14
185	43	185	41	185	52	185	10
186	46	186	47	186	54	186	10
187	28	187	42	187	63	187	12
188	39	188	47	188	61	188	7
189	47	189	43	189	56	189	10
190	34	190	44	190	41	190	11
191	26	191	32	191	57	191	6
192	30	192	41	192	44	192	16
193	38	193	43	193	42	193	6
194	43	194	42	194	58	194	15
195	44	195	41	195	45	195	13
196	35	196	48	196	51	196	9
197	39	197	49	197	46	197	12
198	29	198	38	198	49	198	7
199	49	199	47	199	46	199	13
200	42	200	42	200	45	200	11
201	41	201	32	201	44	201	13
202	44	202	39	202	49	202	9
203	40	203	47	203	57	203	15
204	40	204	54	204	52	204	13
205	35	205	46	205	60	205	13
206	58	206	41	206	49	206	9
207	43	207	53	207	62	207	8
208	47	208	42	208	54	208	15
209	34	209	42	209	50	209	17
210	43	210	52	210	55	210	14
211	43	211	41	211	40	211	13
212	45	212	45	212	46	212	12
213	48	213	33	213	61	213	14
214	27	214	48	214	66	214	7
215	47	215	42	215	60	215	14
216	57	216	41	216	53	216	9
217	44	217	32	217	56	217	16
218	46	218	46	218	50	218	8
219	39	219	31	219	50	219	17
220	65	220	39	220	48	220	16
221	41	221	42	221	59	221	13
222	41	222	49	222	65	222	10
223	48	223	40	223	49	223	14
224	50	224	44	224	57	224	4
225	43	225	46	225	50	225	10
226	57	226	34	226	53	226	12
227	54	227	46	227	64	227	14
228	52	228	48	228	69	228	10
229	57	229	53	229	53	229	14
230	71	230	48	230	59	230	14
231	76	231	52	231	56	231	20
232	68	232	42	232	59	232	10
233	67	233	57	233	66	233	13
234	82	234	56	234	63	234	15
235	76	235	46	235	62	235	12
236	58	236	44	236	68	236	21
237	56	237	46	237	60	237	4
238	50	238	49	238	54	238	17
239	55	239	57	239	47	239	6
240	55	240	30	240	49	240	11
241	47	241	49	241	52	241	18
242	41	242	42	242	43	242	15
243	39	243	42	243	64	243	9
244	52	244	44	244	57	244	15
245	42	245	34	245	44	245	24
246	58	246	37	246	55	246	18
247	55	247	45	247	45	247	13
248	42	248	44	248	57	248	19
249	37	249	54	249	45	249	7
250	57	250	48	250	53	250	14
251	41	251	42	251	62	251	13
252	41	252	39	252	44	252	9
253	32	253	49	253	60	253	13
254	57	254	46	254	52	254	16
255	45	255	43	255	43	255	8
256	46	256	47	256	42	256	13
257	47	257	52	257	51	257	12
258	39	258	47	258	48	258	11
259	53	259	41	259	53	259	12
260	42	260	39	260	44	260	11
261	49	261	40	261	39	261	16
262	38	262	51	262	50	262	13
263	50	263	36	263	45	263	17
264	54	264	44	264	54	264	14
265	61	265	57	265	49	265	10
266	50	266	55	266	51	266	9
267	55	267	40	267	43	267	14
268	48	268	41	268	44	268	13
269	50	269	31	269	56	269	17
270	47	270	47	270	53	270	14
271	43	271	42	271	54	271	4
272	39	272	42	272	52	272	6
273	49	273	40	273	50	273	7
274	43	274	57	274	43	274	11
275	45	275	54	275	46	275	11
276	33	276	44	276	45	276	18
277	38	277	45	277	49	277	13
278	44	278	41	278	49	278	17
279	48	279	47	279	55	279	15
280	38	280	62	280	38	280	10
281	50	281	45	281	52	281	12
282	50	282	45	282	53	282	11
283	46	283	36	283	49	283	13
284	48	284	47	284	51	284	14
285	41	285	43	285	52	285	16
286	48	286	30	286	42	286	14
287	45	287	40	287	49	287	14
288	45	288	34	288	34	288	15
289	49	289	48	289	56	289	12
290	38	290	44	290	43	290	16
291	48	291	58	291	52	291	13
292	69	292	45	292	47	292	13
293	43	293	36	293	40	293	10
294	38	294	36	294	32	294	13
295	41	295	45	295	48	295	18
296	43	296	51	296	49	296	12
297	46	297	36	297	52	297	17
298	52	298	44	298	45	298	18
299	46	299	47	299	53	299	16
300	51	300	52	300	30	300	12
301	46	301	42	301	49	301	16
302	53	302	46	302	41	302	18
303	38	303	48	303	45	303	14
304	47	304	46	304	46	304	15
305	46	305	55	305	34	305	12
306	36	306	35	306	45	306	11
307	33	307	49	307	45	307	19
308	42	308	35	308	40	308	16
309	43	309	55	309	44	309	13
310	35	310	49	310	44	310	20
311	46	311	40	311	44	311	15
312	48	312	44	312	41	312	12
313	40	313	43	313	46	313	12
314	57	314	55	314	36	314	12
315	46	315	34	315	39	315	13
316	57	316	39	316	39	316	12
317	42	317	41	317	38	317	12
318	39	318	43	318	54	318	16
319	40	319	32	319	48	319	19
320	56	320	41	320	44	320	16
321	47	321	44	321	58	321	12
322	35	322	50	322	38	322	10
323	28	323	42	323	31	323	16
324	42	324	32	324	44	324	11
325	44	325	26	325	48	325	13
326	52	326	54	326	36	326	14
327	45	327	45	327	43	327	17
328	45	328	50	328	40	328	15
329	39	329	38	329	32	329	13
330	56	330	48	330	40	330	16
331	43	331	35	331	45	331	20
332	42	332	43	332	35	332	15
333	34	333	42	333	45	333	15
334	38	334	40	334	43	334	14
335	44	335	50	335	37	335	10
336	44	336	46	336	37	336	12
337	56	337	30	337	51	337	16
338	38	338	46	338	42	338	19
339	33	339	43	339	43	339	13
340	45	340	38	340	35	340	16
341	42	341	38	341	31	341	22
342	31	342	37	342	40	342	7
343	38	343	46	343	46	343	13
344	46	344	42	344	40	344	17
345	43	345	27	345	35	345	16
346	48	346	43	346	46	346	10
347	41	347	46	347	32	347	13
348	35	348	42	348	32	348	12
349	45	349	40	349	34	349	12
350	39	350	42	350	29	350	13
351	38	351	34	351	34	351	11
352	45	352	44	352	39	352	12
353	49	353	36	353	33	353	23
354	35	354	43	354	41	354	11
355	45	355	42	355	31	355	16
356	35	356	37	356	51	356	9
357	41	357	50	357	33	357	16
358	39	358	48	358	35	358	15
359	48	359	42	359	33	359	7
360	38	360	41	360	33	360	12
361	39	361	30	361	40	361	15
362	43	362	43	362	38	362	14
363	43	363	46	363	45	363	18
364	50	364	43	364	39	364	13
365	47	365	40	365	36	365	16
366	36	366	39	366	34	366	13
367	62	367	42	367	38	367	6
368	31	368	40	368	41	368	17
369	40	369	45	369	43	369	8
370	45	370	47	370	49	370	24
371	53	371	44	371	35	371	17
372	51	372	41	372	33	372	19
373	52	373	39	373	44	373	19
374	55	374	34	374	49	374	16
375	47	375	33	375	44	375	15
376	41	376	34	376	40	376	16
377	50	377	34	377	46	377	11
378	42	378	59	378	34	378	14
379	37	379	37	379	38	379	16
380	32	380	31	380	35	380	12
381	34	381	33	381	29	381	15
382	35	382	41	382	33	382	13
383	43	383	39	383	34	383	15
384	31	384	33	384	38	384	14
385	35	385	32	385	56	385	10
386	35	386	32	386	26	386	10
387	30	387	39	387	40	387	16
388	61	388	52	388	41	388	11
389	41	389	40	389	33	389	14
390	41	390	33	390	44	390	7
391	48	391	31	391	38	391	13
392	36	392	35	392	40	392	17
393	34	393	50	393	30	393	22
394	36	394	39	394	40	394	16
395	31	395	34	395	41	395	13
396	34	396	50	396	30	396	22
397	37	397	38	397	40	397	12
398	41	398	33	398	37	398	11
399	30	399	34	399	30	399	12
400	48	400	32	400	34	400	20
401	43	401	27	401	39	401	16
402	44	402	34	402	43	402	16
403	42	403	33	403	37	403	15
404	28	404	36	404	35	404	14
405	39	405	39	405	29	405	11
406	35	406	36	406	26	406	9
407	29	407	45	407	33	407	12
408	34	408	37	408	36	408	14
409	43	409	41	409	35	409	19
410	27	410	35	410	31	410	11
411	33	411	35	411	39	411	16
412	41	412	29	412	30	412	11
413	31	413	30	413	34	413	15
414	39	414	35	414	34	414	15
415	33	415	34	415	24	415	12
416	36	416	34	416	42	416	14
417	38	417	39	417	24	417	10
418	37	418	34	418	36	418	12
419	35	419	32	419	37	419	16
420	36	420	31	420	33	420	13
421	28	421	27	421	33	421	13
422	35	422	42	422	33	422	16
423	39	423	34	423	20	423	18
424	36	424	37	424	28	424	11
425	47	425	42	425	48	425	14
426	34	426	38	426	46	426	9
427	31	427	28	427	27	427	14
428	37	428	46	428	30	428	17
429	55	429	37	429	45	429	20
430	33	430	41	430	41	430	18
431	35	431	37	431	35	431	11
432	38	432	35	432	28	432	19
433	25	433	35	433	37	433	12
434	38	434	31	434	31	434	14
435	24	435	33	435	22	435	10
436	38	436	34	436	31	436	21
437	41	437	33	437	18	437	12
438	37	438	40	438	32	438	14
439	34	439	36	439	35	439	13
440	30	440	33	440	35	440	16
441	39	441	32	441	51	441	15
442	32	442	28	442	29	442	11
443	38	443	42	443	36	443	15
444	32	444	30	444	35	444	14
445	37	445	37	445	36	445	9
446	40	446	31	446	35	446	14
447	30	447	33	447	26	447	13
448	38	448	28	448	29	448	17
449	24	449	39	449	37	449	10
450	40	450	37	450	43	450	12
451	38	451	33	451	36	451	12
452	27	452	34	452	32	452	18
453	41	453	42	453	26	453	17
454	26	454	40	454	21	454	23
455	28	455	32	455	37	455	13
456	31	456	29	456	27	456	18
457	40	457	35	457	33	457	15
458	28	458	33	458	26	458	16
459	37	459	33	459	33	459	13
460	30	460	40	460	26	460	15
461	27	461	19	461	32	461	13
462	31	462	37	462	27	462	14
463	37	463	25	463	36	463	13
464	25	464	31	464	30	464	14
465	27	465	42	465	36	465	13
466	37	466	39	466	40	466	13
467	29	467	35	467	29	467	10
468	26	468	34	468	35	468	21
469	24	469	39	469	33	469	21
470	29	470	31	470	35	470	7
471	25	471	32	471	34	471	13
472	31	472	36	472	31	472	15
473	38	473	37	473	30	473	19
474	27	474	27	474	22	474	19
475	31	475	35	475	34	475	24
476	32	476	26	476	37	476	12
477	24	477	33	477	30	477	15
478	27	478	39	478	34	478	22
479	30	479	36	479	32	479	11
480	24	480	19	480	33	480	17
481	22	481	35	481	29	481	14
482	35	482	30	482	28	482	11
483	30	483	35	483	22	483	15
484	32	484	25	484	26	484	17
485	25	485	28	485	32	485	11
486	34	486	45	486	29	486	15
487	37	487	34	487	29	487	11
488	32	488	33	488	41	488	15
489	34	489	20	489	26	489	18
490	26	490	31	490	40	490	9
491	34	491	24	491	27	491	17
492	25	492	20	492	31	492	11
493	31	493	34	493	36	493	13
494	25	494	34	494	39	494	16
495	39	495	25	495	32	495	15
496	29	496	26	496	32	496	13
497	49	497	30	497	27	497	7
498	28	498	31	498	37	498	14
499	29	499	23	499	38	499	12
500	26	500	24	500	32	500	18
501	28	501	35	501	29	501	19
502	36	502	26	502	30	502	15
503	35	503	26	503	33	503	15
504	30	504	20	504	35	504	15
505	26	505	33	505	30	505	10
506	34	506	22	506	27	506	15
507	29	507	35	507	22	507	12
508	28	508	30	508	31	508	13
509	25	509	29	509	16	509	5
510	31	510	25	510	22	510	10
511	23	511	32	511	36	511	12
512	34	512	36	512	25	512	18
513	35	513	33	513	25	513	9
514	22	514	31	514	23	514	9
515	28	515	33	515	34	515	12
516	35	516	25	516	31	516	14
517	27	517	31	517	23	517	12
518	42	518	25	518	29	518	18
519	35	519	30	519	28	519	16
520	31	520	29	520	26	520	12
521	29	521	26	521	22	521	11
522	27	522	34	522	22	522	18
523	31	523	30	523	25	523	8
524	27	524	31	524	29	524	16
525	23	525	16	525	33	525	14
526	34	526	34	526	41	526	12
527	25	527	27	527	22	527	11
528	20	528	27	528	34	528	16
529	29	529	37	529	29	529	10
530	27	530	24	530	22	530	16
531	27	531	36	531	33	531	12
532	22	532	37	532	33	532	13
533	32	533	25	533	23	533	18
534	29	534	21	534	27	534	13
535	31	535	23	535	31	535	11
536	19	536	20	536	25	536	13
537	14	537	27	537	33	537	12
538	36	538	27	538	18	538	8
539	20	539	22	539	36	539	11
540	31	540	27	540	24	540	10
541	25	541	19	541	12	541	18
542	34	542	27	542	23	542	19
543	26	543	30	543	27	543	12
544	33	544	18	544	29	544	10
545	22	545	29	545	21	545	16
546	29	546	36	546	21	546	10
547	15	547	31	547	24	547	15
548	27	548	37	548	19	548	15
549	33	549	24	549	18	549	12
550	22	550	32	550	28	550	10
551	28	551	30	551	23	551	13
552	29	552	19	552	19	552	13
553	32	553	19	553	36	553	9
554	18	554	23	554	27	554	17
555	27	555	18	555	23	555	9
556	22	556	27	556	22	556	25
557	32	557	21	557	22	557	11
558	22	558	34	558	22	558	6
559	27	559	29	559	22	559	10
560	24	560	21	560	21	560	7
561	30	561	22	561	20	561	15
562	21	562	23	562	31	562	12
563	29	563	30	563	24	563	14
564	22	564	32	564	21	564	10
565	21	565	20	565	24	565	14
566	29	566	29	566	22	566	13
567	30	567	27	567	25	567	13
568	32	568	34	568	30	568	12
569	20	569	25	569	22	569	10
570	25	570	22	570	17	570	19
571	26	571	32	571	24	571	14
572	23	572	23	572	30	572	11
573	21	573	25	573	23	573	12
574	26	574	26	574	24	574	14
575	27	575	26	575	20	575	12
576	31	576	32	576	26	576	16
577	20	577	21	577	23	577	21
578	30	578	26	578	25	578	13
579	30	579	26	579	23	579	13
580	21	580	34	580	22	580	20
581	19	581	31	581	23	581	18
582	35	582	15	582	22	582	13
583	32	583	30	583	21	583	18
584	30	584	27	584	29	584	12
585	21	585	32	585	22	585	9
586	28	586	27	586	23	586	17
587	21	587	19	587	25	587	15
588	24	588	24	588	28	588	10
589	19	589	27	589	14	589	10
590	22	590	17	590	22	590	16
591	23	591	17	591	29	591	20
592	23	592	29	592	30	592	16
593	29	593	17	593	21	593	18
594	19	594	28	594	25	594	11
595	20	595	21	595	29	595	20
596	20	596	27	596	25	596	9
597	34	597	20	597	16	597	18
598	22	598	38	598	27	598	6
599	20	599	18	599	14	599	10
600	15	600	31	600	13	600	12
601	23	601	20	601	27	601	12
602	25	602	24	602	22	602	13
603	26	603	22	603	18	603	20
604	26	604	29	604	26	604	13
605	25	605	20	605	29	605	12
606	16	606	20	606	19	606	14
607	27	607	24	607	34	607	11
608	25	608	19	608	19	608	6
609	24	609	19	609	25	609	16
610	22	610	31	610	17	610	14
611	24	611	20	611	18	611	11
612	24	612	21	612	29	612	16
613	21	613	23	613	25	613	15
614	20	614	18	614	24	614	18
615	23	615	24	615	20	615	14
616	15	616	23	616	21	616	15
617	23	617	23	617	24	617	13
618	22	618	19	618	19	618	11
619	18	619	27	619	26	619	16
620	18	620	24	620	20	620	14
621	28	621	16	621	19	621	7
622	22	622	24	622	20	622	17
623	22	623	29	623	28	623	10
624	19	624	17	624	20	624	14
625	25	625	24	625	23	625	10
626	27	626	25	626	26	626	10
627	22	627	22	627	16	627	12
628	27	628	27	628	16	628	12
629	18	629	32	629	26	629	17
630	14	630	17	630	27	630	5
631	23	631	20	631	24	631	17
632	16	632	17	632	15	632	15
633	21	633	20	633	19	633	12
634	20	634	16	634	27	634	13
635	22	635	26	635	27	635	13
636	23	636	18	636	14	636	6
637	23	637	16	637	27	637	8
638	26	638	27	638	27	638	12
639	19	639	24	639	26	639	11
640	19	640	23	640	24	640	15
641	21	641	34	641	19	641	18
642	23	642	23	642	16	642	14
643	25	643	26	643	30	643	10
644	18	644	17	644	18	644	13
645	23	645	20	645	26	645	15
646	24	646	23	646	15	646	9
647	21	647	11	647	29	647	15
648	23	648	17	648	28	648	16
649	26	649	15	649	22	649	8
650	18	650	21	650	22	650	12
651	26	651	24	651	17	651	9
652	22	652	11	652	16	652	5
653	21	653	15	653	23	653	8
654	26	654	18	654	23	654	8
655	19	655	25	655	22	655	6
656	21	656	15	656	25	656	13
657	23	657	11	657	25	657	8
658	22	658	26	658	15	658	11
659	19	659	26	659	23	659	10
660	15	660	19	660	16	660	11
661	25	661	28	661	16	661	13
662	17	662	21	662	19	662	11
663	14	663	28	663	28	663	10
664	24	664	13	664	20	664	7
665	20	665	27	665	12	665	16
666	18	666	27	666	32	666	6
667	15	667	15	667	24	667	9
668	15	668	32	668	25	668	6
669	34	669	26	669	22	669	14
670	18	670	23	670	22	670	9
671	20	671	23	671	26	671	5
672	16	672	25	672	18	672	11
673	14	673	20	673	19	673	16
674	16	674	30	674	18	674	16
675	18	675	17	675	27	675	11
676	27	676	23	676	19	676	10
677	21	677	16	677	16	677	6
678	22	678	16	678	12	678	10
679	18	679	15	679	12	679	17
680	26	680	22	680	18	680	11
681	20	681	19	681	19	681	10
682	15	682	17	682	24	682	8
683	22	683	26	683	23	683	11
684	28	684	18	684	12	684	9
685	19	685	16	685	17	685	8
686	15	686	20	686	14	686	11
687	14	687	23	687	16	687	7
688	20	688	24	688	8	688	9
689	16	689	17	689	24	689	11
690	15	690	16	690	23	690	9
691	18	691	24	691	26	691	13
692	14	692	12	692	19	692	9
693	24	693	19	693	20	693	12
694	15	694	14	694	14	694	7
695	18	695	22	695	19	695	8
696	16	696	22	696	18	696	13
697	15	697	17	697	18	697	14
698	22	698	15	698	32	698	11
699	15	699	22	699	16	699	5
700	19	700	13	700	15	700	9
701	19	701	21	701	13	701	12
702	12	702	21	702	19	702	4
703	13	703	19	703	21	703	8
704	17	704	18	704	20	704	7
705	23	705	20	705	18	705	9
706	19	706	17	706	16	706	4
707	11	707	19	707	19	707	11
708	11	708	22	708	18	708	14
709	18	709	14	709	12	709	10
710	17	710	25	710	18	710	15
711	15	711	16	711	18	711	15
712	23	712	31	712	21	712	13
713	20	713	22	713	22	713	10
714	16	714	19	714	13	714	5
715	12	715	27	715	17	715	12
716	17	716	27	716	16	716	10
717	13	717	18	717	16	717	8
718	17	718	25	718	21	718	5
719	11	719	29	719	14	719	13
720	12	720	23	720	16	720	4
721	14	721	20	721	14	721	9
722	18	722	22	722	13	722	14
723	13	723	19	723	18	723	12
724	22	724	15	724	12	724	9
725	18	725	14	725	19	725	7
726	17	726	12	726	19	726	11
727	26	727	12	727	19	727	14
728	24	728	16	728	15	728	11
729	12	729	15	729	21	729	11
730	16	730	14	730	13	730	10
731	14	731	19	731	15	731	8
732	18	732	26	732	14	732	10
733	19	733	17	733	14	733	6
734	14	734	9	734	14	734	8
735	23	735	23	735	16	735	10
736	23	736	15	736	16	736	9
737	11	737	12	737	13	737	13
738	9	738	17	738	18	738	9
739	11	739	19	739	10	739	5
740	14	740	14	740	19	740	4
741	20	741	23	741	19	741	5
742	15	742	12	742	13	742	10
743	21	743	17	743	15	743	6
744	17	744	14	744	23	744	8
745	21	745	18	745	19	745	10
746	9	746	13	746	14	746	10
747	12	747	23	747	20	747	8
748	20	748	20	748	16	748	10
749	20	749	22	749	15	749	14
750	15	750	21	750	17	750	7
751	19	751	15	751	16	751	10
752	20	752	17	752	14	752	12
753	14	753	15	753	17	753	14
754	15	754	17	754	24	754	11
755	29	755	23	755	15	755	11
756	16	756	24	756	15	756	14
757	18	757	16	757	12	757	10
758	16	758	20	758	11	758	7
759	16	759	13	759	14	759	8
760	14	760	23	760	19	760	13
761	18	761	21	761	12	761	7
762	18	762	15	762	22	762	7
763	9	763	9	763	9	763	14
764	15	764	21	764	25	764	8
765	18	765	14	765	16	765	15
766	20	766	14	766	12	766	14
767	11	767	18	767	11	767	9
768	14	768	14	768	18	768	8
769	17	769	22	769	22	769	10
770	21	770	16	770	16	770	8
771	13	771	21	771	18	771	7
772	16	772	18	772	14	772	14
773	14	773	17	773	16	773	12
774	16	774	14	774	17	774	9
775	19	775	15	775	14	775	5
776	16	776	22	776	12	776	6
777	24	777	9	777	11	777	9
778	12	778	9	778	15	778	2
779	19	779	15	779	27	779	5
780	11	780	14	780	21	780	8
781	10	781	13	781	23	781	9
782	16	782	18	782	15	782	10
783	16	783	13	783	13	783	11
784	12	784	13	784	13	784	12
785	17	785	25	785	10	785	8
786	15	786	13	786	19	786	10
787	21	787	19	787	15	787	3
788	17	788	17	788	16	788	9
789	9	789	8	789	11	789	13
790	16	790	12	790	7	790	8
791	19	791	18	791	15	791	5
792	21	792	19	792	13	792	10
793	10	793	6	793	19	793	4
794	12	794	10	794	17	794	1
795	19	795	17	795	17	795	9
796	21	796	18	796	23	796	7
797	13	797	11	797	23	797	9
798	12	798	12	798	12	798	8
799	17	799	14	799	16	799	4
800	18	800	12	800	17	800	7
801	15	801	13	801	10	801	11
802	13	802	15	802	16	802	11
803	18	803	15	803	10	803	10
804	20	804	15	804	9	804	6
805	16	805	18	805	13	805	8
806	12	806	23	806	17	806	5
807	17	807	8	807	17	807	12
808	11	808	13	808	19	808	9
809	16	809	14	809	21	809	10
810	21	810	23	810	15	810	11
811	14	811	14	811	16	811	11
812	17	812	20	812	11	812	12
813	6	813	12	813	7	813	12
814	11	814	10	814	9	814	3
815	16	815	11	815	19	815	9
816	19	816	14	816	13	816	10
817	9	817	10	817	16	817	10
818	15	818	12	818	8	818	11
819	13	819	12	819	10	819	9
820	9	820	16	820	17	820	6
821	13	821	16	821	23	821	8
822	8	822	14	822	12	822	9
823	17	823	25	823	20	823	7
824	17	824	16	824	15	824	7
825	12	825	7	825	10	825	13
826	11	826	16	826	14	826	5
827	13	827	12	827	18	827	8
828	9	828	11	828	13	828	5
829	16	829	16	829	17	829	7
830	13	830	10	830	9	830	6
831	14	831	10	831	9	831	6
832	16	832	12	832	16	832	6
833	9	833	18	833	16	833	8
834	17	834	14	834	14	834	4
835	12	835	11	835	17	835	12
836	11	836	14	836	13	836	9
837	11	837	21	837	14	837	5
838	24	838	21	838	15	838	11
839	20	839	12	839	16	839	11
840	11	840	20	840	17	840	11
841	19	841	24	841	15	841	6
842	6	842	20	842	17	842	9
843	11	843	18	843	19	843	12
844	16	844	31	844	9	844	10
845	20	845	19	845	14	845	10
846	24	846	24	846	18	846	14
847	19	847	23	847	21	847	12
848	39	848	28	848	34	848	12
849	24	849	34	849	30	849	21
850	48	850	32	850	38	850	33
851	57	851	60	851	61	851	36
852	67	852	79	852	63	852	35
853	93	853	105	853	97	853	46
854	130	854	112	854	95	854	63
855	130	855	150	855	144	855	85
856	153	856	174	856	153	856	112
857	195	857	231	857	205	857	133
858	224	858	265	858	241	858	153
859	262	859	298	859	306	859	156
860	283	860	306	860	301	860	180
861	311	861	388	861	337	861	224
862	367	862	432	862	415	862	214
863	383	863	408	863	398	863	241
864	360	864	410	864	363	864	256
865	341	865	414	865	367	865	231
866	370	866	391	866	382	866	219
867	344	867	369	867	349	867	220
868	344	868	351	868	362	868	228
869	315	869	335	869	330	869	188
870	271	870	314	870	241	870	168
871	227	871	215	871	225	871	140
872	195	872	188	872	198	872	126
873	149	873	163	873	176	873	107
874	130	874	127	874	114	874	88
875	91	875	107	875	112	875	63
876	84	876	106	876	90	876	48
877	62	877	62	877	73	877	37
878	50	878	35	878	47	878	34
879	44	879	43	879	31	879	25
880	28	880	23	880	27	880	22
881	24	881	28	881	20	881	7
882	24	882	23	882	15	882	20
883	22	883	19	883	19	883	13
884	13	884	14	884	15	884	11
885	8	885	8	885	14	885	9
886	14	886	12	886	10	886	14
887	11	887	15	887	12	887	8
888	19	888	10	888	12	888	6
889	17	889	17	889	14	889	13
890	15	890	14	890	15	890	9
891	12	891	9	891	13	891	11
892	16	892	7	892	11	892	7
893	12	893	14	893	10	893	10
894	9	894	11	894	12	894	8
895	6	895	17	895	15	895	4
896	9	896	13	896	15	896	4
897	13	897	19	897	14	897	10
898	12	898	15	898	13	898	8
899	4	899	10	899	14	899	7
900	7	900	17	900	11	900	5
901	9	901	9	901	12	901	7
902	19	902	14	902	13	902	8
903	8	903	14	903	13	903	6
904	9	904	9	904	13	904	6
905	8	905	16	905	8	905	10
906	11	906	8	906	5	906	5
907	19	907	20	907	10	907	5
908	13	908	11	908	10	908	7
909	14	909	12	909	11	909	3
910	7	910	12	910	6	910	8
911	12	911	9	911	11	911	5
912	18	912	6	912	16	912	5
913	8	913	11	913	13	913	6
914	11	914	7	914	8	914	4
915	12	915	14	915	10	915	7
916	13	916	16	916	7	916	8
917	14	917	15	917	8	917	9
918	15	918	7	918	14	918	11
919	10	919	13	919	10	919	5
920	13	920	20	920	7	920	11
921	9	921	11	921	15	921	5
922	11	922	17	922	15	922	10
923	9	923	16	923	6	923	9
924	7	924	18	924	14	924	5
925	10	925	12	925	13	925	10
926	9	926	16	926	10	926	6
927	9	927	6	927	13	927	8
928	13	928	12	928	15	928	5
929	9	929	17	929	12	929	7
930	12	930	9	930	8	930	6
931	16	931	6	931	13	931	4
932	8	932	6	932	10	932	5
933	9	933	11	933	11	933	9
934	13	934	10	934	12	934	2
935	12	935	15	935	11	935	11
936	13	936	8	936	17	936	6
937	9	937	13	937	15	937	8
938	8	938	14	938	10	938	11
939	12	939	10	939	8	939	3
940	15	940	14	940	7	940	4
941	12	941	13	941	9	941	9
942	9	942	9	942	13	942	9
943	11	943	8	943	15	943	10
944	17	944	9	944	15	944	9
945	23	945	15	945	23	945	11
946	20	946	23	946	28	946	17
947	22	947	26	947	27	947	13
948	32	948	35	948	26	948	20
949	20	949	32	949	27	949	17
950	31	950	40	950	35	950	20
951	41	951	49	951	24	951	20
952	50	952	38	952	38	952	20
953	37	953	46	953	47	953	23
954	41	954	49	954	49	954	25
955	59	955	50	955	48	955	28
956	52	956	48	956	52	956	41
957	55	957	71	957	53	957	37
958	78	958	63	958	53	958	44
959	64	959	53	959	51	959	31
960	43	960	62	960	48	960	42
961	61	961	64	961	59	961	31
962	46	962	42	962	39	962	34
963	54	963	56	963	40	963	23
964	32	964	55	964	33	964	22
965	38	965	39	965	42	965	32
966	23	966	33	966	43	966	23
967	25	967	33	967	25	967	15
968	27	968	22	968	20	968	14
969	15	969	23	969	32	969	12
970	17	970	28	970	20	970	11
971	14	971	19	971	23	971	6
972	11	972	16	972	21	972	8
973	10	973	11	973	13	973	9
974	10	974	14	974	4	974	5
975	4	975	15	975	13	975	6
976	12	976	9	976	10	976	5
977	7	977	4	977	11	977	6
978	8	978	13	978	10	978	2
979	10	979	9	979	17	979	3
980	4	980	6	980	13	980	4
981	4	981	4	981	5	981	4
982	3	982	12	982	7	982	2
983	4	983	7	983	5	983	3
984	4	984	4	984	8	984	4
985	2	985	15	985	5	985	3
986	11	986	8	986	9	986	4
987	5	987	8	987	7	987	5
988	12	988	7	988	5	988	4
989	7	989	10	989	8	989	2
990	7	990	3	990	6	990	1
991	10	991	7	991	13	991	2
992	9	992	8	992	3	992	2
993	3	993	6	993	6	993	2
994	3	994	5	994	10	994	7
995	8	995	10	995	6	995	6
996	1	996	7	996	7	996	3
997	8	997	5	997	10	997	1
998	8	998	8	998	8	998	2
999	11	999	4	999	5	999	4
1000	5	1000	11	1000	8	1000	2
1001	6	1001	8	1001	8	1001	6
1002	12	1002	6	1002	1	1002	3
1003	6	1003	8	1003	5	1003	5
1004	5	1004	10	1004	8	1004	2
1005	8	1005	9	1005	6	1005	3
1006	8	1006	10	1006	3	1006	10
1007	5	1007	6	1007	14	1007	4
1008	10	1008	13	1008	9	1008	4
1009	10	1009	5	1009	6	1009	5
1010	10	1010	4	1010	3	1010	2
1011	8	1011	8	1011	9	1011	2
1012	3	1012	16	1012	7	1012	4
1013	6	1013	8	1013	4	1013	2
1014	5	1014	9	1014	1	1014	8
1015	4	1015	4	1015	8	1015	2
1016	9	1016	14	1016	7	1016	2
1017	8	1017	3	1017	7	1017	4
1018	7	1018	8	1018	5	1018	1
1019	8	1019	10	1019	3	1019	3
1020	4	1020	8	1020	3	1020	4
1021	7	1021	5	1021	5	1021	4
1022	6	1022	17	1022	4	1022	6
1023	5	1023	4	1023	6	1023	4
1024	9	1024	7	1024	6	1024	1
1025	10	1025	7	1025	4	1025	3
1026	6	1026	9	1026	7	1026	4
1027	8	1027	6	1027	9	1027	7
1028	10	1028	5	1028	5	1028	1
1029	10	1029	5	1029	5	1029	3
1030	9	1030	7	1030	5	1030	2
1031	6	1031	10	1031	5	1031	5
1032	4	1032	6	1032	10	1032	1
1033	4	1033	6	1033	4	1033	3
1034	8	1034	7	1034	10	1034	4
1035	4	1035	6	1035	6	1035	3
1036	2	1036	8	1036	5	1036	4
1037	8	1037	4	1037	5	1037	1
1038	10	1038	11	1038	7	1038	3
1039	5	1039	8	1039	12	1039	3
1040	4	1040	8	1040	8	1040	2
1041	11	1041	7	1041	4	1041	3
1042	2	1042	8	1042	2	1042	4
1043	6	1043	2	1043	4	1043	1
1044	5	1044	5	1044	2	1044	3
1045	8	1045	4	1045	7	1045	5
1046	8	1046	4	1046	3	1046	5
1047	5	1047	4	1047	3	1047	2
1048	6	1048	10	1048	9	1048	2
1049	4	1049	7	1049	5	1049	2
1050	8	1050	8	1050	4	1050	2
1051	7	1051	6	1051	5	1051	3
1052	7	1052	4	1052	7	1052	2
1053	7	1053	3	1053	8	1053	1
1054	13	1054	5	1054	5	1054	6
1055	4	1055	13	1055	10	1055	4
1056	9	1056	5	1056	4	1056	5
1057	5	1057	6	1057	6	1057	2
1058	7	1058	6	1058	6	1058	1
1059	11	1059	6	1059	4	1059	3
1060	5	1060	7	1060	2	1060	2
1061	7	1061	9	1061	3	1061	2
1062	4	1062	10	1062	10	1062	5
1063	2	1063	7	1063	5	1063	5
1064	5	1064	5	1064	7	1064	5
1065	5	1065	4	1065	4	1065	6
1066	6	1066	7	1066	8	1066	3
1067	7	1067	4	1067	3	1067	3
1068	5	1068	3	1068	9	1068	1
1069	11	1069	9	1069	11	1069	3
1070	8	1070	6	1070	3	1070	4
1071	4	1071	7	1071	5	1071	4
1072	5	1072	5	1072	9	1072	1
1073	5	1073	6	1073	3	1073	3
1074	6	1074	3	1074	5	1074	4
1075	7	1075	6	1075	1	1075	0
1076	9	1076	3	1076	6	1076	2
1077	5	1077	13	1077	4	1077	3
1078	4	1078	4	1078	4	1078	3
1079	3	1079	5	1079	6	1079	4
1080	4	1080	4	1080	9	1080	3
1081	6	1081	7	1081	9	1081	2
1082	10	1082	8	1082	2	1082	7
1083	11	1083	2	1083	5	1083	3
1084	16	1084	5	1084	9	1084	8
1085	4	1085	4	1085	7	1085	0
1086	4	1086	5	1086	4	1086	2
1087	9	1087	5	1087	5	1087	2
1088	5	1088	7	1088	10	1088	4
1089	5	1089	9	1089	7	1089	2
1090	4	1090	8	1090	5	1090	2
1091	10	1091	3	1091	7	1091	4
1092	8	1092	3	1092	9	1092	5
1093	7	1093	7	1093	8	1093	4
1094	7	1094	7	1094	3	1094	3
1095	8	1095	6	1095	5	1095	5
1096	5	1096	6	1096	5	1096	3
1097	8	1097	9	1097	7	1097	1
1098	3	1098	6	1098	6	1098	3
1099	7	1099	7	1099	4	1099	1
1100	6	1100	7	1100	4	1100	1
1101	6	1101	4	1101	7	1101	2
1102	6	1102	9	1102	7	1102	1
1103	5	1103	6	1103	3	1103	3
1104	2	1104	8	1104	5	1104	2
1105	8	1105	7	1105	10	1105	1
1106	2	1106	4	1106	4	1106	0
1107	6	1107	7	1107	4	1107	4
1108	5	1108	6	1108	7	1108	4
1109	3	1109	3	1109	7	1109	1
1110	6	1110	9	1110	3	1110	2
1111	8	1111	3	1111	10	1111	4
1112	8	1112	4	1112	2	1112	2
1113	10	1113	3	1113	3	1113	1
1114	2	1114	5	1114	8	1114	1
1115	6	1115	6	1115	7	1115	0
1116	7	1116	6	1116	4	1116	3
1117	10	1117	5	1117	8	1117	0
1118	8	1118	5	1118	4	1118	0
1119	8	1119	8	1119	5	1119	1
1120	4	1120	4	1120	5	1120	0
1121	2	1121	3	1121	2	1121	1
1122	6	1122	3	1122	4	1122	3
1123	6	1123	4	1123	3	1123	5
1124	6	1124	5	1124	4	1124	6
1125	4	1125	4	1125	10	1125	3
1126	4	1126	6	1126	6	1126	4
1127	5	1127	4	1127	5	1127	6
1128	1	1128	4	1128	6	1128	2
1129	5	1129	7	1129	3	1129	3
1130	4	1130	3	1130	3	1130	5
1131	4	1131	6	1131	5	1131	2
1132	8	1132	4	1132	2	1132	2
1133	7	1133	3	1133	4	1133	4
1134	5	1134	7	1134	3	1134	2
1135	6	1135	2	1135	6	1135	1
1136	7	1136	5	1136	3	1136	1
1137	7	1137	10	1137	8	1137	2
1138	4	1138	3	1138	2	1138	2
1139	4	1139	4	1139	3	1139	2
1140	3	1140	2	1140	4	1140	1
1141	2	1141	4	1141	4	1141	3
1142	6	1142	5	1142	3	1142	1
1143	2	1143	8	1143	3	1143	0
1144	3	1144	3	1144	7	1144	2
1145	5	1145	5	1145	8	1145	1
1146	8	1146	2	1146	7	1146	1
1147	5	1147	4	1147	4	1147	2
1148	3	1148	4	1148	5	1148	2
1149	6	1149	6	1149	3	1149	1
1150	5	1150	3	1150	1	1150	3
1151	6	1151	6	1151	4	1151	1
1152	6	1152	4	1152	4	1152	4
1153	3	1153	2	1153	7	1153	1
1154	2	1154	6	1154	5	1154	3
1155	7	1155	2	1155	5	1155	0
1156	9	1156	5	1156	3	1156	2
1157	3	1157	2	1157	2	1157	3
1158	7	1158	4	1158	5	1158	0
1159	10	1159	3	1159	2	1159	3
1160	7	1160	6	1160	2	1160	0
1161	4	1161	6	1161	6	1161	2
1162	4	1162	3	1162	1	1162	4
1163	4	1163	4	1163	1	1163	3
1164	5	1164	5	1164	5	1164	1
1165	3	1165	3	1165	1	1165	3
1166	1	1166	7	1166	5	1166	2
1167	3	1167	5	1167	2	1167	5
1168	1	1168	3	1168	7	1168	1
1169	4	1169	2	1169	5	1169	0
1170	5	1170	2	1170	3	1170	6
1171	4	1171	4	1171	5	1171	3
1172	6	1172	5	1172	3	1172	2
1173	1	1173	3	1173	9	1173	1
1174	6	1174	3	1174	5	1174	1
1175	5	1175	4	1175	3	1175	1
1176	6	1176	10	1176	1	1176	0
1177	3	1177	3	1177	2	1177	0
1178	6	1178	3	1178	3	1178	2
1179	6	1179	3	1179	0	1179	3
1180	4	1180	3	1180	1	1180	5
1181	3	1181	3	1181	6	1181	1
1182	4	1182	3	1182	4	1182	3
1183	2	1183	2	1183	3	1183	1
1184	5	1184	7	1184	2	1184	0
1185	5	1185	3	1185	7	1185	0
1186	6	1186	2	1186	5	1186	1
1187	1	1187	3	1187	4	1187	3
1188	2	1188	3	1188	6	1188	2
1189	3	1189	3	1189	4	1189	3
1190	2	1190	3	1190	3	1190	2
1191	2	1191	1	1191	5	1191	3
1192	2	1192	5	1192	3	1192	3
1193	3	1193	3	1193	2	1193	1
1194	3	1194	4	1194	4	1194	2
1195	6	1195	3	1195	3	1195	4
1196	5	1196	5	1196	4	1196	0
1197	7	1197	0	1197	5	1197	3
1198	5	1198	5	1198	8	1198	1
1199	4	1199	2	1199	1	1199	0
1200	2	1200	0	1200	4	1200	2
1201	6	1201	5	1201	4	1201	0
1202	5	1202	5	1202	7	1202	0
1203	1	1203	6	1203	3	1203	1
1204	2	1204	2	1204	5	1204	2
1205	2	1205	2	1205	2	1205	2
1206	0	1206	3	1206	7	1206	3
1207	3	1207	4	1207	4	1207	1
1208	0	1208	2	1208	4	1208	2
1209	6	1209	5	1209	5	1209	1
1210	2	1210	3	1210	6	1210	1
1211	4	1211	2	1211	4	1211	2
1212	7	1212	4	1212	3	1212	3
1213	2	1213	4	1213	6	1213	6
1214	6	1214	4	1214	2	1214	2
1215	5	1215	3	1215	4	1215	1
1216	3	1216	3	1216	3	1216	3
1217	1	1217	11	1217	2	1217	1
1218	2	1218	4	1218	5	1218	1
1219	0	1219	2	1219	9	1219	0
1220	1	1220	6	1220	3	1220	0
1221	3	1221	2	1221	4	1221	4
1222	5	1222	4	1222	2	1222	2
1223	4	1223	4	1223	2	1223	1
1224	2	1224	1	1224	6	1224	4
1225	3	1225	2	1225	5	1225	1
1226	0	1226	2	1226	2	1226	2
1227	2	1227	1	1227	2	1227	1
1228	1	1228	3	1228	3	1228	2
1229	3	1229	2	1229	2	1229	2
1230	1	1230	4	1230	4	1230	1
1231	0	1231	2	1231	4	1231	1
1232	3	1232	4	1232	1	1232	2
1233	5	1233	4	1233	3	1233	3
1234	3	1234	4	1234	3	1234	4
1235	7	1235	3	1235	3	1235	1
1236	5	1236	3	1236	4	1236	2
1237	3	1237	5	1237	5	1237	2
1238	4	1238	2	1238	3	1238	3
1239	4	1239	2	1239	5	1239	1
1240	2	1240	0	1240	0	1240	4
1241	3	1241	2	1241	2	1241	0
1242	2	1242	5	1242	9	1242	5
1243	2	1243	3	1243	2	1243	1
1244	3	1244	3	1244	2	1244	0
1245	3	1245	3	1245	5	1245	1
1246	2	1246	4	1246	4	1246	1
1247	1	1247	3	1247	3	1247	0
1248	2	1248	3	1248	1	1248	2
1249	5	1249	2	1249	2	1249	0
1250	4	1250	4	1250	3	1250	3
1251	5	1251	4	1251	2	1251	0
1252	4	1252	3	1252	3	1252	2
1253	3	1253	8	1253	1	1253	1
1254	5	1254	5	1254	0	1254	1
1255	3	1255	3	1255	0	1255	1
1256	0	1256	2	1256	4	1256	0
1257	3	1257	5	1257	2	1257	4
1258	3	1258	0	1258	4	1258	1
1259	3	1259	8	1259	6	1259	1
1260	3	1260	4	1260	0	1260	1
1261	4	1261	7	1261	2	1261	2
1262	1	1262	1	1262	7	1262	2
1263	3	1263	4	1263	3	1263	3
1264	2	1264	4	1264	1	1264	2
1265	3	1265	5	1265	1	1265	2
1266	3	1266	3	1266	4	1266	3
1267	1	1267	5	1267	1	1267	1
1268	5	1268	6	1268	5	1268	1
1269	1	1269	2	1269	5	1269	0
1270	2	1270	1	1270	3	1270	0
1271	4	1271	2	1271	5	1271	0
1272	1	1272	3	1272	4	1272	0
1273	3	1273	4	1273	4	1273	0
1274	2	1274	1	1274	3	1274	2
1275	5	1275	2	1275	1	1275	1
1276	3	1276	2	1276	3	1276	1
1277	2	1277	5	1277	1	1277	0
1278	0	1278	1	1278	1	1278	3
1279	1	1279	5	1279	0	1279	0
1280	2	1280	1	1280	3	1280	2
1281	1	1281	2	1281	2	1281	2
1282	3	1282	1	1282	3	1282	1
1283	4	1283	0	1283	3	1283	3
1284	1	1284	3	1284	4	1284	1
1285	5	1285	2	1285	3	1285	1
1286	3	1286	3	1286	1	1286	2
1287	2	1287	6	1287	4	1287	2
1288	1	1288	2	1288	2	1288	0
1289	3	1289	3	1289	3	1289	3
1290	5	1290	2	1290	2	1290	2
1291	3	1291	5	1291	4	1291	4
1292	2	1292	3	1292	3	1292	2
1293	1	1293	6	1293	3	1293	1
1294	2	1294	1	1294	3	1294	1
1295	2	1295	4	1295	2	1295	0
1296	2	1296	4	1296	2	1296	2
1297	1	1297	2	1297	3	1297	2
1298	3	1298	0	1298	1	1298	1
1299	0	1299	0	1299	4	1299	1
1300	5	1300	3	1300	3	1300	1
1301	2	1301	2	1301	1	1301	1
1302	0	1302	0	1302	2	1302	2
1303	4	1303	0	1303	3	1303	0
1304	3	1304	2	1304	1	1304	1
1305	2	1305	5	1305	2	1305	4
1306	0	1306	1	1306	3	1306	1
1307	0	1307	2	1307	3	1307	4
1308	2	1308	1	1308	2	1308	0
1309	3	1309	0	1309	3	1309	2
1310	1	1310	4	1310	1	1310	1
1311	4	1311	2	1311	3	1311	1
1312	0	1312	2	1312	4	1312	2
1313	3	1313	2	1313	1	1313	1
1314	2	1314	0	1314	1	1314	1
1315	3	1315	3	1315	1	1315	3
1316	2	1316	4	1316	2	1316	2
1317	5	1317	1	1317	1	1317	0
1318	6	1318	3	1318	0	1318	2
1319	2	1319	0	1319	2	1319	0
1320	3	1320	2	1320	2	1320	2
1321	1	1321	5	1321	4	1321	0
1322	0	1322	1	1322	2	1322	0
1323	0	1323	1	1323	1	1323	1
1324	1	1324	1	1324	2	1324	1
1325	3	1325	3	1325	2	1325	2
1326	2	1326	2	1326	0	1326	0
1327	0	1327	1	1327	2	1327	1
1328	3	1328	1	1328	1	1328	2
1329	1	1329	3	1329	2	1329	4
1330	3	1330	2	1330	2	1330	1
1331	2	1331	2	1331	1	1331	2
1332	0	1332	2	1332	1	1332	2
1333	1	1333	2	1333	2	1333	1
1334	0	1334	1	1334	2	1334	1
1335	0	1335	2	1335	4	1335	1
1336	1	1336	3	1336	0	1336	0
1337	1	1337	5	1337	0	1337	1
1338	1	1338	5	1338	2	1338	1
1339	2	1339	2	1339	0	1339	0
1340	2	1340	1	1340	3	1340	0
1341	2	1341	1	1341	1	1341	0
1342	1	1342	4	1342	0	1342	3
1343	1	1343	3	1343	0	1343	0
1344	2	1344	2	1344	0	1344	0
1345	2	1345	2	1345	1	1345	2
1346	3	1346	2	1346	1	1346	0
1347	3	1347	2	1347	1	1347	1
1348	2	1348	1	1348	2	1348	1
1349	0	1349	6	1349	3	1349	1
1350	1	1350	2	1350	1	1350	1
1351	1	1351	1	1351	1	1351	1
1352	0	1352	0	1352	0	1352	1
1353	0	1353	2	1353	5	1353	3
1354	4	1354	0	1354	1	1354	0
1355	4	1355	1	1355	1	1355	0
1356	3	1356	2	1356	1	1356	0
1357	1	1357	1	1357	4	1357	2
1358	3	1358	1	1358	2	1358	1
1359	0	1359	3	1359	2	1359	2
1360	3	1360	0	1360	3	1360	1
1361	1	1361	2	1361	0	1361	1
1362	0	1362	1	1362	2	1362	1
1363	3	1363	2	1363	0	1363	1
1364	2	1364	1	1364	2	1364	0
1365	1	1365	4	1365	0	1365	2
1366	2	1366	1	1366	1	1366	2
1367	0	1367	2	1367	0	1367	1
1368	0	1368	1	1368	1	1368	0
1369	0	1369	1	1369	1	1369	2
1370	1	1370	0	1370	5	1370	1
1371	2	1371	1	1371	0	1371	1
1372	1	1372	2	1372	3	1372	0
1373	1	1373	2	1373	2	1373	0
1374	1	1374	2	1374	1	1374	3
1375	0	1375	1	1375	2	1375	0
1376	2	1376	0	1376	1	1376	0
1377	2	1377	0	1377	1	1377	1
1378	1	1378	0	1378	1	1378	0
1379	3	1379	1	1379	1	1379	0
1380	3	1380	1	1380	2	1380	0
1381	3	1381	0	1381	1	1381	2
1382	1	1382	1	1382	3	1382	0
1383	2	1383	1	1383	0	1383	0
1384	1	1384	2	1384	0	1384	0
1385	3	1385	1	1385	1	1385	0
1386	0	1386	1	1386	0	1386	0
1387	1	1387	1	1387	0	1387	0
1388	2	1388	2	1388	0	1388	1
1389	4	1389	2	1389	0	1389	2
1390	2	1390	0	1390	1	1390	0
1391	2	1391	2	1391	0	1391	1
1392	2	1392	0	1392	0	1392	0
1393	0	1393	1	1393	4	1393	0
1394	0	1394	1	1394	2	1394	1
1395	1	1395	0	1395	0	1395	0
1396	0	1396	1	1396	0	1396	2
1397	1	1397	0	1397	1	1397	0
1398	3	1398	2	1398	1	1398	1
1399	3	1399	0	1399	1	1399	1
1400	1	1400	4	1400	2	1400	1
1401	0	1401	2	1401	1	1401	0
1402	1	1402	0	1402	2	1402	0
1403	0	1403	2	1403	0	1403	1
1404	1	1404	1	1404	1	1404	1
1405	0	1405	0	1405	3	1405	1
1406	1	1406	0	1406	0	1406	0
1407	2	1407	0	1407	0	1407	0
1408	2	1408	2	1408	1	1408	0
1409	0	1409	1	1409	2	1409	1
1410	0	1410	1	1410	0	1410	0
1411	0	1411	2	1411	1	1411	0
1412	0	1412	3	1412	1	1412	0
1413	1	1413	1	1413	2	1413	1
1414	1	1414	2	1414	0	1414	1
1415	3	1415	0	1415	1	1415	0
1416	2	1416	0	1416	2	1416	0
1417	0	1417	1	1417	0	1417	0
1418	0	1418	1	1418	1	1418	0
1419	0	1419	1	1419	2	1419	0
1420	1	1420	1	1420	1	1420	1
1421	0	1421	1	1421	0	1421	1
1422	0	1422	1	1422	0	1422	0
1423	0	1423	0	1423	1	1423	1
1424	1	1424	1	1424	2	1424	0
1425	1	1425	0	1425	1	1425	1
1426	0	1426	1	1426	0	1426	1
1427	0	1427	1	1427	0	1427	0
1428	3	1428	0	1428	2	1428	1
1429	0	1429	0	1429	0	1429	1
1430	1	1430	1	1430	1	1430	0
1431	2	1431	0	1431	0	1431	0
1432	1	1432	1	1432	1	1432	1
1433	1	1433	0	1433	0	1433	2
1434	2	1434	1	1434	0	1434	1
1435	0	1435	0	1435	1	1435	2
1436	0	1436	3	1436	0	1436	0
1437	1	1437	0	1437	2	1437	1
1438	1	1438	0	1438	2	1438	0
1439	1	1439	0	1439	0	1439	1
1440	1	1440	2	1440	0	1440	0
1441	0	1441	0	1441	0	1441	1
1442	0	1442	1	1442	1	1442	0
1443	1	1443	0	1443	0	1443	4
1444	1	1444	1	1444	0	1444	1
1445	1	1445	0	1445	0	1445	0
1446	0	1446	0	1446	0	1446	1
1447	1	1447	1	1447	1	1447	0
1448	0	1448	0	1448	1	1448	0
1449	0	1449	1	1449	0	1449	0
1450	0	1450	0	1450	2	1450	0
1451	0	1451	2	1451	0	1451	0
1452	0	1452	0	1452	0	1452	2
1453	0	1453	1	1453	1	1453	0
1454	1	1454	1	1454	0	1454	1
1455	0	1455	1	1455	0	1455	0
1456	0	1456	1	1456	2	1456	0
1457	0	1457	1	1457	0	1457	0
1458	1	1458	1	1458	0	1458	0
1459	0	1459	0	1459	1	1459	0
1460	0	1460	1	1460	0	1460	0
1461	0	1461	1	1461	1	1461	0
1462	1	1462	0	1462	1	1462	1
1463	0	1463	1	1463	0	1463	3
1464	1	1464	0	1464	1	1464	0
1465	0	1465	0	1465	0	1465	0
1466	0	1466	1	1466	0	1466	0
1467	0	1467	0	1467	0	1467	0
1468	0	1468	0	1468	1	1468	1
1469	1	1469	3	1469	0	1469	0
1470	0	1470	0	1470	0	1470	0
1471	0	1471	0	1471	1	1471	0
1472	0	1472	2	1472	0	1472	0
1473	1	1473	0	1473	0	1473	0
1474	1	1474	0	1474	0	1474	0
1475	1	1475	0	1475	1	1475	0
1476	1	1476	0	1476	1	1476	0
1477	1	1477	0	1477	0	1477	1
1478	1	1478	1	1478	0	1478	0
1479	0	1479	1	1479	0	1479	0
1480	0	1480	1	1480	1	1480	0
1481	0	1481	0	1481	0	1481	0
1482	0	1482	0	1482	0	1482	0
1483	0	1483	0	1483	0	1483	1
1484	1	1484	0	1484	1	1484	1
1485	0	1485	0	1485	0	1485	0
1486	0	1486	1	1486	0	1486	0
1487	0	1487	1	1487	0	1487	0
1488	0	1488	0	1488	1	1488	0
1489	0	1489	0	1489	0	1489	0
1490	0	1490	0	1490	0	1490	1
1491	0	1491	0	1491	1	1491	0
1492	1	1492	1	1492	0	1492	0
1493	0	1493	0	1493	1	1493	1
1494	0	1494	0	1494	0	1494	0
1495	0	1495	0	1495	0	1495	1
1496	0	1496	0	1496	0	1496	0
1497	0	1497	0	1497	0	1497	0
1498	0	1498	0	1498	0	1498	0
1499	0	1499	0	1499	0	1499	0
1500	0	1500	0	1500	0	1500	0
1501	0	1501	0	1501	0	1501	0
1502	0	1502	0	1502	0	1502	0
1503	0	1503	0	1503	0	1503	0
1504	0	1504	0	1504	1	1504	0
1505	0	1505	0	1505	0	1505	0
1506	0	1506	0	1506	0	1506	1
1507	0	1507	0	1507	0	1507	0
1508	0	1508	0	1508	0	1508	0
1509	0	1509	0	1509	0	1509	0
1510	0	1510	0	1510	0	1510	0
1511	0	1511	0	1511	0	1511	1
1512	0	1512	0	1512	0	1512	0
1513	1	1513	0	1513	0	1513	0
1514	0	1514	0	1514	0	1514	0
1515	0	1515	0	1515	0	1515	0
1516	0	1516	0	1516	0	1516	0
1517	0	1517	0	1517	0	1517	0
1518	0	1518	0	1518	0	1518	0
1519	0	1519	0	1519	0	1519	0
1520	0	1520	0	1520	0	1520	0
1521	0	1521	0	1521	0	1521	0
1522	0	1522	0	1522	0	1522	0
1523	0	1523	0	1523	0	1523	0
1524	1	1524	0	1524	0	1524	0
1525	0	1525	0	1525	0	1525	0
1526	0	1526	0	1526	0	1526	0
1527	0	1527	0	1527	0	1527	0
1528	0	1528	0	1528	0	1528	0
1529	0	1529	0	1529	0	1529	0
1530	0	1530	0	1530	0	1530	0
1531	0	1531	0	1531	0	1531	0
1532	0	1532	0	1532	0	1532	0
1533	0	1533	0	1533	0	1533	0
1534	0	1534	0	1534	0	1534	0
1535	0	1535	0	1535	0	1535	0
1536	0	1536	0	1536	0	1536	0
1537	0	1537	0	1537	0	1537	0
1538	0	1538	0	1538	0	1538	0
1539	0	1539	0	1539	0	1539	0
1540	0	1540	0	1540	0	1540	0
1541	0	1541	0	1541	0	1541	0
1542	0	1542	0	1542	0	1542	0
1543	0	1543	0	1543	0	1543	0
1544	0	1544	0	1544	0	1544	0
1545	0	1545	0	1545	0	1545	0
1546	0	1546	0	1546	0	1546	0
1547	0	1547	0	1547	0	1547	0
1548	0	1548	0	1548	0	1548	0
1549	0	1549	0	1549	0	1549	0
1550	0	1550	0	1550	0	1550	0
1551	0	1551	0	1551	0	1551	0
1552	0	1552	0	1552	0	1552	0
1553	0	1553	0	1553	0	1553	0
1554	0	1554	0	1554	0	1554	0
1555	0	1555	0	1555	0	1555	0
1556	0	1556	0	1556	0	1556	0
1557	0	1557	0	1557	0	1557	0
1558	0	1558	0	1558	0	1558	0
1559	0	1559	0	1559	0	1559	0
1560	0	1560	0	1560	0	1560	0
1561	0	1561	0	1561	0	1561	0
1562	0	1562	0	1562	0	1562	0
1563	0	1563	0	1563	0	1563	0
1564	0	1564	0	1564	0	1564	0
1565	0	1565	0	1565	0	1565	0
1566	0	1566	0	1566	0	1566	0
1567	0	1567	0	1567	0	1567	0
1568	0	1568	0	1568	0	1568	0
1569	0	1569	0	1569	0	1569	0
1570	0	1570	0	1570	0	1570	0
1571	0	1571	0	1571	0	1571	0
1572	0	1572	0	1572	0	1572	0
1573	0	1573	0	1573	0	1573	0
1574	0	1574	0	1574	0	1574	0
1575	0	1575	0	1575	0	1575	0
1576	0	1576	0	1576	0	1576	0
1577	0	1577	0	1577	0	1577	0
1578	0	1578	0	1578	0	1578	0
1579	0	1579	0	1579	0	1579	0
1580	0	1580	0	1580	0	1580	0
1581	0	1581	0	1581	0	1581	0
1582	0	1582	0	1582	0	1582	0
1583	0	1583	0	1583	0	1583	0
1584	0	1584	0	1584	0	1584	0
1585	0	1585	0	1585	0	1585	0
1586	0	1586	0	1586	0	1586	0
1587	0	1587	0	1587	0	1587	0
1588	0	1588	0	1588	0	1588	0
1589	0	1589	0	1589	0	1589	0
1590	0	1590	0	1590	0	1590	0
1591	0	1591	0	1591	0	1591	0
1592	0	1592	0	1592	0	1592	0
1593	0	1593	0	1593	0	1593	0
1594	0	1594	0	1594	0	1594	0
1595	0	1595	0	1595	0	1595	0
1596	0	1596	0	1596	0	1596	0
1597	0	1597	0	1597	0	1597	0
1598	0	1598	0	1598	0	1598	0
1599	0	1599	0	1599	0	1599	0
1600	0	1600	0	1600	0	1600	0
1601	0	1601	0	1601	0	1601	0
1602	0	1602	0	1602	0	1602	0
1603	0	1603	0	1603	0	1603	0
1604	0	1604	0	1604	0	1604	0
1605	0	1605	0	1605	0	1605	0
1606	0	1606	0	1606	0	1606	0
1607	0	1607	0	1607	0	1607	0
1608	0	1608	0	1608	0	1608	0
1609	0	1609	0	1609	0	1609	0
1610	0	1610	0	1610	0	1610	0
1611	0	1611	0	1611	0	1611	0
1612	0	1612	0	1612	0	1612	0
1613	0	1613	0	1613	0	1613	0
1614	0	1614	0	1614	0	1614	0
1615	0	1615	0	1615	0	1615	0
1616	0	1616	0	1616	0	1616	0
1617	0	1617	0	1617	0	1617	0
1618	0	1618	0	1618	0	1618	0
1619	0	1619	0	1619	0	1619	0
1620	0	1620	0	1620	0	1620	0
1621	0	1621	0	1621	0	1621	0
1622	0	1622	0	1622	0	1622	0
1623	0	1623	0	1623	0	1623	0
1624	0	1624	0	1624	0	1624	0
1625	0	1625	0	1625	0	1625	0
1626	0	1626	0	1626	0	1626	0
1627	0	1627	0	1627	0	1627	0
1628	0	1628	0	1628	0	1628	0
1629	0	1629	0	1629	0	1629	0
1630	0	1630	0	1630	0	1630	0
1631	0	1631	0	1631	0	1631	0
1632	0	1632	0	1632	0	1632	0
1633	0	1633	0	1633	0	1633	0
1634	0	1634	0	1634	0	1634	0
1635	0	1635	0	1635	0	1635	0
1636	0	1636	0	1636	0	1636	0
1637	0	1637	0	1637	0	1637	0
1638	0	1638	0	1638	0	1638	0
1639	0	1639	0	1639	0	1639	0
1640	0	1640	0	1640	0	1640	0
1641	0	1641	0	1641	0	1641	0
1642	0	1642	0	1642	0	1642	0
1643	0	1643	0	1643	0	1643	0
1644	0	1644	0	1644	0	1644	0
1645	0	1645	0	1645	0	1645	0
1646	0	1646	0	1646	0	1646	0
1647	0	1647	0	1647	0	1647	0
1648	0	1648	0	1648	0	1648	0
1649	0	1649	0	1649	0	1649	0
1650	0	1650	0	1650	0	1650	0
1651	0	1651	0	1651	0	1651	0
1652	0	1652	0	1652	0	1652	0
1653	0	1653	0	1653	0	1653	0
1654	0	1654	0	1654	0	1654	0
1655	0	1655	0	1655	0	1655	0
1656	0	1656	0	1656	0	1656	0
1657	0	1657	0	1657	0	1657	0
1658	0	1658	0	1658	0	1658	0
1659	0	1659	0	1659	0	1659	0
1660	0	1660	0	1660	0	1660	0
1661	0	1661	0	1661	0	1661	0
1662	0	1662	0	1662	0	1662	0
1663	0	1663	0	1663	0	1663	0
1664	0	1664	0	1664	0	1664	0
1665	0	1665	0	1665	0	1665	0
1666	0	1666	0	1666	0	1666	0
1667	0	1667	0	1667	0	1667	0
1668	0	1668	0	1668	0	1668	0
1669	0	1669	0	1669	0	1669	0
1670	0	1670	0	1670	0	1670	0
1671	0	1671	0	1671	0	1671	0
1672	0	1672	0	1672	0	1672	0
1673	0	1673	0	1673	0	1673	0
1674	0	1674	0	1674	0	1674	0
1675	0	1675	0	1675	0	1675	0
1676	0	1676	0	1676	0	1676	0
1677	0	1677	0	1677	0	1677	0
1678	0	1678	0	1678	0	1678	0
1679	0	1679	0	1679	0	1679	0
1680	0	1680	0	1680	0	1680	0
1681	0	1681	0	1681	0	1681	0
1682	0	1682	0	1682	0	1682	0
1683	0	1683	0	1683	0	1683	0
1684	0	1684	0	1684	0	1684	0
1685	0	1685	0	1685	0	1685	0
1686	0	1686	0	1686	0	1686	0
1687	0	1687	0	1687	0	1687	0
1688	0	1688	0	1688	0	1688	0
1689	0	1689	0	1689	0	1689	0
1690	0	1690	0	1690	0	1690	0
1691	0	1691	0	1691	0	1691	0
1692	0	1692	0	1692	0	1692	0
1693	0	1693	0	1693	0	1693	0
1694	0	1694	0	1694	0	1694	0
1695	0	1695	0	1695	0	1695	0
1696	0	1696	0	1696	0	1696	0
1697	0	1697	0	1697	0	1697	0
1698	0	1698	0	1698	0	1698	0
1699	0	1699	0	1699	0	1699	0
1700	0	1700	0	1700	0	1700	0
1701	0	1701	0	1701	0	1701	0
1702	0	1702	0	1702	0	1702	0
1703	0	1703	0	1703	0	1703	0
1704	0	1704	0	1704	0	1704	0
1705	0	1705	0	1705	0	1705	0
1706	0	1706	0	1706	0	1706	0
1707	0	1707	0	1707	0	1707	0
1708	0	1708	0	1708	0	1708	0
1709	0	1709	0	1709	0	1709	0
1710	0	1710	0	1710	0	1710	0
1711	0	1711	0	1711	0	1711	0
1712	0	1712	0	1712	0	1712	0
1713	0	1713	0	1713	0	1713	0
1714	0	1714	0	1714	0	1714	0
1715	0	1715	0	1715	0	1715	0
1716	0	1716	0	1716	0	1716	0
1717	0	1717	0	1717	0	1717	0
1718	0	1718	0	1718	0	1718	0
1719	0	1719	0	1719	0	1719	0
1720	0	1720	0	1720	0	1720	0
1721	0	1721	0	1721	0	1721	0
1722	0	1722	0	1722	0	1722	0
1723	0	1723	0	1723	0	1723	0
1724	0	1724	0	1724	0	1724	0
1725	0	1725	0	1725	0	1725	0
1726	0	1726	0	1726	0	1726	0
1727	0	1727	0	1727	0	1727	0
1728	0	1728	0	1728	0	1728	0
1729	0	1729	0	1729	0	1729	0
1730	0	1730	0	1730	0	1730	0
1731	0	1731	0	1731	0	1731	0
1732	0	1732	0	1732	0	1732	0
1733	0	1733	0	1733	0	1733	0
1734	0	1734	0	1734	0	1734	0
1735	0	1735	0	1735	0	1735	0
1736	0	1736	0	1736	0	1736	0
1737	0	1737	0	1737	0	1737	0
1738	0	1738	0	1738	0	1738	0
1739	0	1739	0	1739	0	1739	0
1740	0	1740	0	1740	0	1740	0
1741	0	1741	0	1741	0	1741	0
1742	0	1742	0	1742	0	1742	0
1743	0	1743	0	1743	0	1743	0
1744	0	1744	0	1744	0	1744	0
1745	0	1745	0	1745	0	1745	0
1746	0	1746	0	1746	0	1746	0
1747	0	1747	0	1747	0	1747	0
1748	0	1748	0	1748	0	1748	0
1749	0	1749	0	1749	0	1749	0
1750	0	1750	0	1750	0	1750	0
1751	0	1751	0	1751	0	1751	0
1752	0	1752	0	1752	0	1752	0
1753	0	1753	0	1753	0	1753	0
1754	0	1754	0	1754	0	1754	0
1755	0	1755	0	1755	0	1755	0
1756	0	1756	0	1756	0	1756	0
1757	0	1757	0	1757	0	1757	0
1758	0	1758	0	1758	0	1758	0
1759	0	1759	0	1759	0	1759	0
1760	0	1760	0	1760	0	1760	0
1761	0	1761	0	1761	0	1761	0
1762	0	1762	0	1762	0	1762	0
1763	0	1763	0	1763	0	1763	0
1764	0	1764	0	1764	0	1764	0
1765	0	1765	0	1765	0	1765	0
1766	0	1766	0	1766	0	1766	0
1767	0	1767	0	1767	0	1767	0
1768	0	1768	0	1768	0	1768	0
1769	0	1769	0	1769	0	1769	0
1770	0	1770	0	1770	0	1770	0
1771	0	1771	0	1771	0	1771	0
1772	0	1772	0	1772	0	1772	0
1773	0	1773	0	1773	0	1773	0
1774	0	1774	0	1774	0	1774	0
1775	0	1775	0	1775	0	1775	0
1776	0	1776	0	1776	0	1776	0
1777	0	1777	0	1777	0	1777	0
1778	0	1778	0	1778	0	1778	0
1779	0	1779	0	1779	0	1779	0
1780	0	1780	0	1780	0	1780	0
1781	0	1781	0	1781	0	1781	0
1782	0	1782	0	1782	0	1782	0
1783	0	1783	0	1783	0	1783	0
1784	0	1784	0	1784	0	1784	0
1785	0	1785	0	1785	0	1785	0
1786	0	1786	0	1786	0	1786	0
1787	0	1787	0	1787	0	1787	0
1788	0	1788	0	1788	0	1788	0
1789	0	1789	0	1789	0	1789	0
1790	0	1790	0	1790	0	1790	0
1791	0	1791	0	1791	0	1791	0
1792	0	1792	0	1792	0	1792	0
1793	0	1793	0	1793	0	1793	0
1794	0	1794	0	1794	0	1794	0
1795	0	1795	0	1795	0	1795	0
1796	0	1796	0	1796	0	1796	0
1797	0	1797	0	1797	0	1797	0
1798	0	1798	0	1798	0	1798	0
1799	0	1799	0	1799	0	1799	0
1800	0	1800	0	1800	0	1800	0
1801	0	1801	0	1801	0	1801	0
1802	0	1802	0	1802	0	1802	0
1803	0	1803	0	1803	0	1803	0
1804	0	1804	0	1804	0	1804	0
1805	0	1805	0	1805	0	1805	0
1806	0	1806	0	1806	0	1806	0
1807	0	1807	0	1807	0	1807	0
1808	0	1808	0	1808	0	1808	0
1809	0	1809	0	1809	0	1809	0
1810	0	1810	0	1810	0	1810	0
1811	0	1811	0	1811	0	1811	0
1812	0	1812	0	1812	0	1812	0
1813	0	1813	0	1813	0	1813	0
1814	0	1814	0	1814	0	1814	0
1815	0	1815	0	1815	0	1815	0
1816	0	1816	0	1816	0	1816	0
1817	0	1817	0	1817	0	1817	0
1818	0	1818	0	1818	1	1818	0
1819	0	1819	0	1819	0	1819	0
1820	0	1820	0	1820	0	1820	0
1821	0	1821	0	1821	0	1821	0
1822	0	1822	0	1822	0	1822	0
1823	0	1823	0	1823	0	1823	0
1824	0	1824	0	1824	0	1824	0
1825	0	1825	0	1825	0	1825	0
1826	0	1826	0	1826	0	1826	0
1827	0	1827	0	1827	0	1827	0
1828	0	1828	0	1828	0	1828	0
1829	0	1829	0	1829	0	1829	0
1830	0	1830	0	1830	0	1830	0
1831	0	1831	0	1831	0	1831	0
1832	0	1832	0	1832	0	1832	0
1833	0	1833	0	1833	0	1833	0
1834	0	1834	0	1834	0	1834	0
1835	0	1835	0	1835	0	1835	0
1836	0	1836	0	1836	0	1836	0
1837	0	1837	0	1837	0	1837	0
1838	0	1838	0	1838	0	1838	0
1839	0	1839	0	1839	0	1839	0
1840	0	1840	0	1840	0	1840	0
1841	0	1841	0	1841	0	1841	0
1842	0	1842	0	1842	0	1842	0
1843	0	1843	0	1843	0	1843	0
1844	0	1844	0	1844	0	1844	0
1845	0	1845	0	1845	0	1845	0
1846	0	1846	0	1846	0	1846	0
1847	0	1847	0	1847	0	1847	0
1848	0	1848	0	1848	0	1848	0
1849	0	1849	0	1849	0	1849	0
1850	0	1850	0	1850	0	1850	0
1851	0	1851	0	1851	0	1851	0
1852	0	1852	0	1852	0	1852	0
1853	0	1853	0	1853	0	1853	0
1854	0	1854	0	1854	0	1854	0
1855	0	1855	0	1855	0	1855	0
1856	0	1856	0	1856	0	1856	0
1857	0	1857	0	1857	0	1857	0
1858	0	1858	0	1858	0	1858	0
1859	0	1859	0	1859	0	1859	0
1860	0	1860	0	1860	0	1860	0
1861	0	1861	0	1861	0	1861	0
1862	0	1862	0	1862	0	1862	0
1863	0	1863	0	1863	0	1863	0
1864	0	1864	0	1864	0	1864	0
1865	0	1865	0	1865	0	1865	0
1866	0	1866	0	1866	0	1866	0
1867	0	1867	0	1867	0	1867	0
1868	0	1868	0	1868	0	1868	0
1869	0	1869	0	1869	0	1869	0
1870	0	1870	0	1870	0	1870	0
1871	0	1871	0	1871	0	1871	0
1872	0	1872	0	1872	0	1872	0
1873	0	1873	0	1873	0	1873	0
1874	0	1874	0	1874	0	1874	0
1875	0	1875	0	1875	0	1875	0
1876	0	1876	0	1876	0	1876	0
1877	0	1877	0	1877	0	1877	0
1878	0	1878	0	1878	0	1878	0
1879	0	1879	0	1879	0	1879	0
1880	0	1880	0	1880	0	1880	0
1881	0	1881	0	1881	0	1881	0
1882	0	1882	0	1882	0	1882	0
1883	0	1883	0	1883	0	1883	0
1884	0	1884	0	1884	0	1884	0
1885	0	1885	0	1885	0	1885	0
1886	0	1886	0	1886	0	1886	0
1887	0	1887	0	1887	0	1887	0
1888	0	1888	0	1888	0	1888	0
1889	0	1889	0	1889	0	1889	0
1890	0	1890	0	1890	0	1890	0
1891	0	1891	0	1891	0	1891	0
1892	0	1892	0	1892	0	1892	0
1893	0	1893	0	1893	0	1893	0
1894	0	1894	0	1894	0	1894	0
1895	0	1895	0	1895	0	1895	0
1896	0	1896	0	1896	0	1896	0
1897	0	1897	0	1897	0	1897	0
1898	0	1898	0	1898	0	1898	0
1899	0	1899	0	1899	0	1899	0
1900	0	1900	0	1900	0	1900	0
1901	0	1901	0	1901	0	1901	0
1902	0	1902	0	1902	0	1902	0
1903	0	1903	0	1903	0	1903	0
1904	0	1904	0	1904	0	1904	0
1905	0	1905	0	1905	0	1905	0
1906	0	1906	0	1906	0	1906	0
1907	0	1907	0	1907	0	1907	0
1908	0	1908	0	1908	0	1908	0
1909	0	1909	0	1909	0	1909	0
1910	0	1910	0	1910	0	1910	0
1911	0	1911	0	1911	0	1911	0
1912	0	1912	0	1912	0	1912	0
1913	0	1913	0	1913	0	1913	0
1914	0	1914	0	1914	0	1914	0
1915	0	1915	0	1915	0	1915	0
1916	0	1916	0	1916	0	1916	0
1917	0	1917	0	1917	0	1917	0
1918	0	1918	0	1918	0	1918	0
1919	0	1919	0	1919	0	1919	0
1920	0	1920	0	1920	0	1920	0
1921	0	1921	0	1921	0	1921	0
1922	0	1922	0	1922	0	1922	0
1923	0	1923	0	1923	0	1923	0
1924	0	1924	0	1924	0	1924	0
1925	0	1925	0	1925	0	1925	0
1926	0	1926	0	1926	0	1926	0
1927	0	1927	0	1927	0	1927	0
1928	0	1928	0	1928	0	1928	0
1929	0	1929	0	1929	0	1929	0
1930	0	1930	0	1930	0	1930	0
1931	0	1931	0	1931	0	1931	0
1932	0	1932	0	1932	0	1932	0
1933	0	1933	0	1933	0	1933	0
1934	0	1934	0	1934	0	1934	0
1935	0	1935	0	1935	0	1935	0
1936	0	1936	0	1936	0	1936	0
1937	0	1937	0	1937	0	1937	0
1938	0	1938	0	1938	0	1938	0
1939	0	1939	0	1939	0	1939	0
1940	0	1940	0	1940	0	1940	0
1941	0	1941	0	1941	0	1941	0
1942	0	1942	0	1942	0	1942	0
1943	0	1943	0	1943	0	1943	0
1944	0	1944	0	1944	0	1944	0
1945	0	1945	0	1945	0	1945	0
1946	0	1946	0	1946	0	1946	0
1947	0	1947	0	1947	0	1947	0
1948	0	1948	0	1948	0	1948	0
1949	0	1949	0	1949	0	1949	0
1950	0	1950	0	1950	0	1950	0
1951	0	1951	0	1951	0	1951	0
1952	0	1952	0	1952	0	1952	0
1953	0	1953	0	1953	0	1953	0
1954	0	1954	0	1954	0	1954	0
1955	0	1955	0	1955	0	1955	0
1956	0	1956	0	1956	0	1956	0
1957	0	1957	0	1957	0	1957	0
1958	0	1958	0	1958	0	1958	0
1959	0	1959	0	1959	0	1959	0
1960	0	1960	0	1960	0	1960	0
1961	0	1961	0	1961	0	1961	0
1962	0	1962	0	1962	0	1962	0
1963	0	1963	0	1963	0	1963	0
1964	0	1964	0	1964	0	1964	0
1965	0	1965	0	1965	0	1965	0
1966	0	1966	0	1966	0	1966	0
1967	0	1967	0	1967	0	1967	0
1968	0	1968	0	1968	0	1968	0
1969	0	1969	0	1969	0	1969	0
1970	0	1970	0	1970	0	1970	0
1971	0	1971	0	1971	0	1971	0
1972	0	1972	0	1972	0	1972	0
1973	0	1973	0	1973	0	1973	0
1974	0	1974	0	1974	0	1974	0
1975	0	1975	0	1975	0	1975	0
1976	0	1976	0	1976	0	1976	0
1977	0	1977	0	1977	0	1977	0
1978	0	1978	0	1978	0	1978	0
1979	0	1979	0	1979	0	1979	0
1980	0	1980	0	1980	0	1980	0
1981	0	1981	0	1981	0	1981	0
1982	0	1982	0	1982	0	1982	0
1983	0	1983	0	1983	0	1983	0
1984	0	1984	0	1984	0	1984	0
1985	0	1985	0	1985	0	1985	0
1986	0	1986	0	1986	0	1986	0
1987	0	1987	0	1987	0	1987	0
1988	0	1988	0	1988	0	1988	0
1989	0	1989	0	1989	0	1989	0
1990	0	1990	0	1990	0	1990	0
1991	0	1991	0	1991	0	1991	0
1992	0	1992	0	1992	0	1992	0
1993	0	1993	0	1993	0	1993	0
1994	0	1994	0	1994	0	1994	0
1995	0	1995	0	1995	0	1995	0
1996	0	1996	0	1996	0	1996	0
1997	0	1997	0	1997	0	1997	0
1998	0	1998	0	1998	0	1998	0
1999	0	1999	0	1999	0	1999	0
[truncated: 2,021 more rows]
