# Supplementary material for: Dataset for hierarchical tetramodal-porous architecture of zinc oxide nanoparticles microfluidically synthesized via dual-step nanofabrication
Source: Data Brief. 2022 Apr 11;42:108137. doi: 10.1016/j.dib.2022.108137 (PMC9046623; doi:10.1016/j.dib.2022.108137)
Supplement: Supplementary file 8 [file mmc8.csv]

Particle size (nm)	Number at Exp.1 ZnO	Particle size (nm)	Number at Exp.3 ZnO	Particle size (nm)	Number at Exp.9 ZnO	Particle size (nm)	Number at Exp.15 ZnO
90	2412	100	2281	110	2570	100	1
92.324	1548	102.672	1371	112.042	1436	101.598	1
94.648	913	105.345	541	114.085	957	103.196	858
96.972	495	108.017	121	116.127	370	104.794	1679
99.296	211	110.69	70	118.169	134	106.392	1024
101.62	90	113.362	22	120.211	74	107.99	1582
103.944	83	116.034	10	122.254	41	109.588	1188
106.268	61	118.707	16	124.296	27	111.186	819
108.592	32	121.379	7	126.338	12	112.784	684
110.915	20	124.052	2	128.38	13	114.381	322
113.239	10	126.724	4	130.423	8	115.979	342
115.563	13	129.397	3	132.465	11	117.577	172
117.887	6	132.069	0	134.507	3	119.175	87
120.211	2	134.741	1	136.549	5	120.773	91
122.535	0	137.414	3	138.592	7	122.371	51
124.859	3	140.086	0	140.634	2	123.969	34
127.183	2	142.759	1	142.676	1	125.567	29
129.507	0	145.431	1	144.718	2	127.165	12
131.831	1	148.103	0	146.761	0	128.763	11
134.155	0	150.776	0	148.803	2	130.361	1
136.479	0	153.448	0	150.845	0	131.959	5
138.803	2	156.121	0	152.887	2	133.557	4
141.127	0	158.793	0	154.93	0	135.155	0
143.451	0	161.466	0	156.972	0	136.753	1
145.775	0	164.138	0	159.014	0	138.351	1
148.099	1	166.81	0	161.056	0	139.948	1
150.423	0	169.483	1	163.099	0	141.546	1
152.746	0	172.155	0	165.141	0	143.144	0
155.07	0	174.828	0	167.183	0	144.742	0
157.394	0	177.5	0	169.225	0	146.34	0
159.718	0	180.172	0	171.268	2	147.938	0
162.042	0	182.845	0	173.31	0	149.536	0
164.366	0	185.517	0	175.352	0	151.134	0
166.69	0	188.19	1	177.394	0	152.732	0
169.014	0	190.862	0	179.437	0	154.33	0
171.338	1	193.534	2	181.479	0	155.928	0
173.662	0	196.207	0	183.521	0	157.526	0
175.986	0	198.879	0	185.563	0	159.124	0
178.31	0	201.552	0	187.606	0	160.722	0
180.634	0	204.224	0	189.648	1	162.32	0
182.958	0	206.897	11	191.69	0	163.918	0
185.282	0	209.569	0	193.732	1	165.515	0
187.606	1	212.241	0	195.775	0	167.113	0
189.93	0	214.914	0	197.817	0	168.711	0
192.254	0	217.586	0	199.859	0	170.309	0
194.577	2	220.259	0	201.901	0	171.907	1
196.901	0	222.931	0	203.944	0	173.505	0
199.225	0	225.603	0	205.986	0	175.103	0
201.549	0	228.276	0	208.028	11	176.701	0
203.873	0	230.948	0	210.07	0	178.299	0
206.197	11	233.621	0	212.113	0	179.897	0
208.521	0	236.293	0	214.155	0	181.495	0
210.845	0	238.966	0	216.197	0	183.093	0
213.169	0	241.638	0	218.239	0	184.691	0
215.493	0	244.31	0	220.282	0	186.289	0
217.817	0	246.983	0	222.324	1	187.887	0
220.141	0	249.655	0	224.366	0	189.485	1
222.465	0	252.328	22	226.408	0	191.082	0
224.789	0			228.451	0	192.68	0
227.113	0			230.493	0	194.278	1
229.437	0			232.535	0	195.876	0
231.761	0			234.577	0	197.474	0
234.085	0			236.62	0	199.072	0
236.408	0			238.662	0	200.67	0
238.732	0			240.704	0	202.268	0
241.056	0			242.746	0	203.866	0
243.38	0			244.789	0	205.464	0
245.704	0			246.831	0	207.062	11
248.028	0			248.873	0	208.66	0
250.352	0			250.915	0	210.258	0
252.676	22			252.958	21	211.856	0
						213.454	0
						215.052	0
						216.649	0
						218.247	0
						219.845	0
						221.443	0
						223.041	0
						224.639	0
						226.237	0
						227.835	0
						229.433	0
						231.031	0
						232.629	0
						234.227	0
						235.825	0
						237.423	0
						239.021	0
						240.619	0
						242.216	0
						243.814	0
						245.412	0
						247.01	0
						248.608	0
						250.206	0
						251.804	0
						253.402	24
