# Supplementary material for: Dataset for hierarchical tetramodal-porous architecture of zinc oxide nanoparticles microfluidically synthesized via dual-step nanofabrication
Source: Data Brief. 2022 Apr 11;42:108137. doi: 10.1016/j.dib.2022.108137 (PMC9046623; doi:10.1016/j.dib.2022.108137)
Supplement: Supplementary file 9 [file mmc9.csv]

Particle size (nm)	Number at Exp.10 ZnO	Particle size (nm)	Number at Nano-ZnO	Particle size (nm)	Number at Hybrid-ZnO
103	2445	16.442	1	109	2033
105.111	1448	20.78	0	113.171	231
107.222	943	25.117	0	117.343	18
109.333	457	29.454	0	121.514	0
111.444	180	33.792	0	125.686	1
113.556	81	38.129	0	129.857	2
115.667	30	42.467	0	134.029	0
117.778	13	46.804	0	138.2	2
119.889	9	51.141	0	142.371	0
122	3	55.479	0	146.543	0
124.111	2	59.816	0	150.714	0
126.222	1	64.154	0	154.886	0
128.333	3	68.491	0	159.057	0
130.444	2	72.829	0	163.229	0
132.556	1	77.166	0	167.4	0
134.667	0	81.503	0	171.571	2
136.778	0	85.841	0	175.743	0
138.889	5	90.178	0	179.914	0
141	0	94.516	0	184.086	0
143.111	0	98.853	1956	188.257	1
145.222	0	103.19	458	192.429	1
147.333	0	107.528	32	196.6	0
149.444	0	111.865	1	200.771	0
151.556	0	116.203	0	204.943	11
153.667	0	120.54	0	209.114	0
155.778	0	124.878	0	213.286	0
157.889	0	129.215	0	217.457	0
160	0	133.552	1	221.629	0
162.111	0	137.89	2	225.8	0
164.222	0	142.227	0	229.971	0
166.333	0	146.565	0	234.143	0
168.444	0	150.902	0	238.314	0
170.556	2	155.239	0	242.486	0
172.667	0	159.577	0	246.657	0
174.778	0	163.914	0	250.829	22
176.889	0	168.252	1
179	0	172.589	0
181.111	0	176.927	0
183.222	0	181.264	0
185.333	0	185.601	1
187.444	0	189.939	0
189.556	1	194.276	2
191.667	0	198.614	0
193.778	2	202.951	0
195.889	0	207.288	11
198	0	211.626	0
200.111	0	215.963	0
202.222	0	220.301	0
204.333	0	224.638	0
206.444	11	228.976	0
208.556	0	233.313	0
210.667	0	237.65	0
212.778	0	241.988	0
214.889	0	246.325	0
217	0	250.663	23
219.111	0
221.222	0
223.333	0
225.444	0
227.556	0
229.667	0
231.778	0
233.889	0
236	0
238.111	0
240.222	0
242.333	0
244.444	0
246.556	0
248.667	0
250.778	0
252.889	21
