# Supplementary material for: Dataset for hierarchical tetramodal-porous architecture of zinc oxide nanoparticles microfluidically synthesized via dual-step nanofabrication
Source: Data Brief. 2022 Apr 11;42:108137. doi: 10.1016/j.dib.2022.108137 (PMC9046623; doi:10.1016/j.dib.2022.108137)
Supplement: Supplementary file 10 [file mmc10.csv]

Zeta potential (mV) of MFD-2 ZnO	Intensity
905.5988	6.0746
889.0605	5.0914
872.5223	5.0541
855.9841	4.1802
839.4458	3.6469
822.9076	2.4461
806.3694	1.7249
789.8311	1.0544
773.2929	0.6095
756.7547	0.32
740.2164	0.2357
723.6782	0.2061
707.14	0.2056
690.6017	0.176
674.0635	0.1479
657.5253	0.1434
640.987	0.1657
624.4488	0.2086
607.9105	0.2535
591.3723	0.2952
574.8341	0.3283
558.2958	0.3485
541.7576	0.3505
525.2194	0.3367
508.6811	0.3206
492.1429	0.3214
475.6047	0.3408
459.0664	0.3613
442.5282	0.3637
425.99	0.3512
409.4517	0.3493
392.9135	0.3678
376.3753	0.3858
359.837	0.3964
343.2988	0.4172
326.7605	0.4577
310.2223	0.5121
293.6841	0.5553
277.1458	0.5705
260.6076	0.578
244.0694	0.6027
227.5311	0.6482
210.9929	0.7035
194.4547	0.7535
177.9164	0.7612
161.3782	0.7183
144.84	0.651
128.3017	-9.04E-03
111.7635	-1.5922
95.2252	-1.4171
78.687	4.1005
62.1488	13.1146
45.6105	21.3037
29.0723	26.7975
12.5341	29.1611
-4.0042	28.252
-20.5424	24.0029
-37.0806	16.4658
-53.6189	7.3793
-70.1571	1.0808
-86.6953	-0.0164
-103.2336	0.9327
-119.7718	1.177
-136.31	1.022
-152.8483	0.9064
-169.3865	0.8487
-185.9248	0.7854
-202.463	0.7119
-219.0012	0.6533
-235.5395	0.6016
-252.0777	0.5444
-268.6159	0.4887
-285.1542	0.4545
-301.6924	0.4447
-318.2306	0.4421
-334.7689	0.4322
-351.3071	0.4124
-367.8454	0.3904
-384.3836	0.3686
-400.9218	0.3438
-417.4601	0.3154
-433.9983	0.2847
-450.5365	0.2621
-467.0748	0.2527
-483.613	0.2487
-500.1512	0.2452
-516.6895	0.2412
-533.2277	0.2344
-549.766	0.2255
-566.3042	0.2168
-582.8424	0.2071
-599.3807	0.1944
-615.9189	0.182
-632.4571	0.1751
-648.9954	0.1719
-665.5336	0.1665
-682.0718	0.1591
-698.6101	0.1521
-715.1483	0.1447
-731.6865	0.1379
-748.2248	0.1352
-764.763	0.1408
-781.3013	0.1525
-797.8395	0.1615
-814.3777	0.1651
-830.916	0.1679
-847.4542	0.1707
-863.9924	0.1685
-880.5307	0.1586
-897.0689	0.1447
-913.6072	0.1299
-930.1454	0.1173
-946.6836	0.1106
-963.2219	0.1065
-979.7601	0.1029
-996.2983	0.1029
-1012.8366	0.1043
-1029.3748	0.1046
-1045.913	0.1056
-1062.4513	0.1057
-1078.9895	0.103
-1095.5278	0.0993
-1112.066	0.0989
-1128.6042	0.0991
-1145.1425	0.0946
-1161.6807	0.0878
-1178.2189	0.0809
-1194.7572	0.0746
-1211.2954	0.07
-1227.8336	0.0662
-1244.3719	0.0649
-1260.9101	0.0667
-1277.4483	0.0678
-1293.9866	0.0672
-1310.5248	0.0657
-1327.0631	0.0624
-1343.6013	0.0597
-1360.1395	0.0615
-1376.6778	0.0657
-1393.216	0.0698
-1409.7542	0.0735
-1426.2925	0.075
-1442.8307	0.0723
-1459.3689	0.0672
-1475.9072	0.061
-1492.4454	0.0544
-1508.9836	0.0526
-1525.5219	0.0582
-1542.0601	0.0653
-1558.5984	0.0694
-1575.1366	0.0693
-1591.6748	0.065
-1608.2131	0.059
-1624.7513	0.0538
-1641.2895	0.0493
-1657.8278	0.0459
-1674.366	0.0446
-1686.9181	0.0516
