# Supplementary material for: Dataset for hierarchical tetramodal-porous architecture of zinc oxide nanoparticles microfluidically synthesized via dual-step nanofabrication
Source: Data Brief. 2022 Apr 11;42:108137. doi: 10.1016/j.dib.2022.108137 (PMC9046623; doi:10.1016/j.dib.2022.108137)
Supplement: Supplementary file 11 [file mmc11.csv]

Binding energy (eV)	Intensity of MFD-2 ZnO (countss-1)	Binding energy (eV)	Intensity of MFD-2 ZnO aggregates (countss-1)
1350.08	178254	1350.08	113952
1349.08	179228	1349.08	115826
1348.08	180999	1348.08	114017
1347.08	177440	1347.08	113959
1346.08	180401	1346.08	114560
1345.08	176564	1345.08	115783
1344.08	175774	1344.08	115534
1343.08	175661	1343.08	112871
1342.08	173785	1342.08	111953
1341.08	174634	1341.08	113163
1340.08	173511	1340.08	112006
1339.08	172506	1339.08	112857
1338.08	175366	1338.08	112637
1337.08	172573	1337.08	111550
1336.08	173636	1336.08	108916
1335.08	171590	1335.08	110225
1334.08	167781	1334.08	111273
1333.08	172531	1333.08	111445
1332.08	166726	1332.08	109527
1331.08	169231	1331.08	108839
1330.08	168112	1330.08	109183
1329.08	169900	1329.08	110637
1328.08	168333	1328.08	109783
1327.08	166191	1327.08	108515
1326.08	167909	1326.08	107677
1325.08	166820	1325.08	108143
1324.08	164878	1324.08	108374
1323.08	165035	1323.08	108930
1322.08	162942	1322.08	107796
1321.08	162100	1321.08	107242
1320.08	164125	1320.08	105582
1319.08	166330	1319.08	107702
1318.08	163731	1318.08	106963
1317.08	164415	1317.08	107934
1316.08	163726	1316.08	106552
1315.08	162748	1315.08	106572
1314.08	162720	1314.08	105315
1313.08	160816	1313.08	106048
1312.08	162381	1312.08	105855
1311.08	160220	1311.08	105187
1310.08	159897	1310.08	105537
1309.08	159622	1309.08	104929
1308.08	158635	1308.08	106213
1307.08	159617	1307.08	103593
1306.08	159338	1306.08	103399
1305.08	157269	1305.08	103908
1304.08	157161	1304.08	103051
1303.08	158131	1303.08	104283
1302.08	157648	1302.08	103455
1301.08	158208	1301.08	103800
1300.08	158831	1300.08	103404
1299.08	157696	1299.08	103979
1298.08	157764	1298.08	103571
1297.08	158876	1297.08	102943
1296.08	158058	1296.08	103723
1295.08	156273	1295.08	102458
1294.08	158425	1294.08	102802
1293.08	157052	1293.08	101923
1292.08	154980	1292.08	103287
1291.08	154259	1291.08	102879
1290.08	155133	1290.08	100700
1289.08	156107	1289.08	102460
1288.08	156567	1288.08	101431
1287.08	155584	1287.08	102424
1286.08	153791	1286.08	101792
1285.08	155456	1285.08	102782
1284.08	154291	1284.08	101153
1283.08	156911	1283.08	102932
1282.08	155451	1282.08	101111
1281.08	154999	1281.08	100073
1280.08	153277	1280.08	101613
1279.08	154412	1279.08	100756
1278.08	153983	1278.08	99097.6
1277.08	153314	1277.08	102183
1276.08	152340	1276.08	101341
1275.08	152410	1275.08	100148
1274.08	152016	1274.08	102063
1273.08	155074	1273.08	101405
1272.08	153392	1272.08	100870
1271.08	154410	1271.08	101388
1270.08	152352	1270.08	99565
1269.08	154283	1269.08	101592
1268.08	152106	1268.08	100380
1267.08	150811	1267.08	101202
1266.08	152239	1266.08	99879.2
1265.08	152182	1265.08	98636.2
1264.08	153768	1264.08	99047
1263.08	153590	1263.08	100677
1262.08	151665	1262.08	100101
1261.08	152452	1261.08	101172
1260.08	152865	1260.08	99754.7
1259.08	152574	1259.08	101243
1258.08	152289	1258.08	100058
1257.08	151857	1257.08	99912.8
1256.08	152185	1256.08	101199
1255.08	153064	1255.08	99175.9
1254.08	152004	1254.08	99999.4
1253.08	150920	1253.08	100907
1252.08	151207	1252.08	99939.3
1251.08	152029	1251.08	101506
1250.08	152919	1250.08	99727
1249.08	153779	1249.08	100591
1248.08	151977	1248.08	100967
1247.08	151493	1247.08	100478
1246.08	151224	1246.08	99843.3
1245.08	153474	1245.08	99117.7
1244.08	154016	1244.08	100982
1243.08	150458	1243.08	101200
1242.08	151974	1242.08	101846
1241.08	153534	1241.08	103023
1240.08	151597	1240.08	102220
1239.08	150265	1239.08	97748.1
1238.08	151348	1238.08	101015
1237.08	150190	1237.08	99911.2
1236.08	151262	1236.08	100856
1235.08	152445	1235.08	100506
1234.08	153025	1234.08	100673
1233.08	152404	1233.08	99677.9
1232.08	153372	1232.08	100568
1231.08	153288	1231.08	100436
1230.08	152332	1230.08	100077
1229.08	151656	1229.08	100474
1228.08	151929	1228.08	101842
1227.08	151495	1227.08	102902
1226.08	152998	1226.08	100840
1225.08	154028	1225.08	100068
1224.08	153097	1224.08	101208
1223.08	152357	1223.08	99851
1222.08	151793	1222.08	100421
1221.08	151097	1221.08	99783.1
1220.08	148709	1220.08	98153
1219.08	148272	1219.08	98760.3
1218.08	147143	1218.08	96187.2
1217.08	145259	1217.08	95724.1
1216.08	144638	1216.08	95705.2
1215.08	142505	1215.08	94070.4
1214.08	142385	1214.08	93868.3
1213.08	142470	1213.08	93046.7
1212.08	142565	1212.08	93941.7
1211.08	142383	1211.08	91321.1
1210.08	142036	1210.08	94937.3
1209.08	140664	1209.08	93892
1208.08	140207	1208.08	93043.3
1207.08	139550	1207.08	91819.7
1206.08	140508	1206.08	91661.8
1205.08	139287	1205.08	91144
1204.08	139472	1204.08	91086.1
1203.08	138972	1203.08	92550.1
1202.08	139379	1202.08	91041.6
1201.08	140163	1201.08	91122.9
1200.08	139828	1200.08	91398.2
1199.08	137209	1199.08	90975.5
1198.08	141115	1198.08	91653.7
1197.08	140981	1197.08	92187.3
1196.08	145343	1196.08	93471.9
1195.08	144275	1195.08	92384.3
1194.08	142791	1194.08	92124.6
1193.08	141458	1193.08	91410.2
1192.08	139070	1192.08	91196.5
1191.08	139786	1191.08	90728.3
1190.08	140935	1190.08	90886.2
1189.08	139484	1189.08	89956.5
1188.08	137476	1188.08	90745.4
1187.08	137926	1187.08	91000.8
1186.08	137450	1186.08	90212
1185.08	137606	1185.08	88170.7
1184.08	136247	1184.08	90808.5
1183.08	137179	1183.08	89278.4
1182.08	137209	1182.08	88098.6
1181.08	137047	1181.08	90557.3
1180.08	137146	1180.08	88795.6
1179.08	135693	1179.08	91479.2
1178.08	136844	1178.08	90955.6
1177.08	135556	1177.08	90953.5
1176.08	136028	1176.08	89742.5
1175.08	136583	1175.08	91316.9
1174.08	136519	1174.08	88536.7
1173.08	136791	1173.08	88733.8
1172.08	136800	1172.08	88973.3
1171.08	135786	1171.08	89796.4
1170.08	135866	1170.08	91862.3
1169.08	136155	1169.08	90736.3
1168.08	135812	1168.08	89337.5
1167.08	138210	1167.08	89952.3
1166.08	136343	1166.08	91055.5
1165.08	136587	1165.08	89485.6
1164.08	137634	1164.08	91056.9
1163.08	135723	1163.08	90641.8
1162.08	138801	1162.08	90494.4
1161.08	136205	1161.08	88849.4
1160.08	136167	1160.08	90075.8
1159.08	136782	1159.08	89573
1158.08	138173	1158.08	90897.4
1157.08	135941	1157.08	88553.5
1156.08	136772	1156.08	90839.8
1155.08	136312	1155.08	90368
1154.08	136878	1154.08	89609.6
1153.08	137959	1153.08	88671.7
1152.08	137189	1152.08	89637.7
1151.08	137954	1151.08	90278.9
1150.08	135469	1150.08	90112.9
1149.08	136733	1149.08	90649.6
1148.08	136291	1148.08	90123.5
1147.08	137366	1147.08	88643.5
1146.08	136983	1146.08	91202.3
1145.08	137531	1145.08	89432.6
1144.08	137800	1144.08	89753
1143.08	138274	1143.08	91596.3
1142.08	137073	1142.08	88859.8
1141.08	136548	1141.08	88977.9
1140.08	139313	1140.08	89901.4
1139.08	137582	1139.08	89467.2
1138.08	139251	1138.08	90387.2
1137.08	135899	1137.08	90424.1
1136.08	138395	1136.08	90382.8
1135.08	136797	1135.08	90553.7
1134.08	136309	1134.08	90299.4
1133.08	136215	1133.08	89283.4
1132.08	139244	1132.08	90610.3
1131.08	138133	1131.08	89756.5
1130.08	137462	1130.08	89970.9
1129.08	137435	1129.08	89704
1128.08	138832	1128.08	90281.3
1127.08	137136	1127.08	90206.1
1126.08	136999	1126.08	91024.3
1125.08	138258	1125.08	91285.3
1124.08	138614	1124.08	89333.6
1123.08	138485	1123.08	89932.1
1122.08	136858	1122.08	90053.5
1121.08	138314	1121.08	90933.6
1120.08	138279	1120.08	91615.6
1119.08	137802	1119.08	90247.1
1118.08	138848	1118.08	88514.5
1117.08	139134	1117.08	89861.3
1116.08	138804	1116.08	90995.4
1115.08	137622	1115.08	91075.3
1114.08	137877	1114.08	90214.4
1113.08	138392	1113.08	91375.1
1112.08	139320	1112.08	89897.3
1111.08	138339	1111.08	90908.8
1110.08	138669	1110.08	91237.6
1109.08	138155	1109.08	89928.1
1108.08	137721	1108.08	90576.5
1107.08	137259	1107.08	90049.6
1106.08	139006	1106.08	90511.7
1105.08	138218	1105.08	90798
1104.08	139860	1104.08	90201.5
1103.08	137289	1103.08	89185.3
1102.08	139744	1102.08	90418.7
1101.08	139309	1101.08	89858.1
1100.08	139507	1100.08	89854.2
1099.08	138090	1099.08	90012.1
1098.08	140783	1098.08	91712.5
1097.08	139780	1097.08	90141.3
1096.08	139799	1096.08	90104.5
1095.08	138599	1095.08	90838.1
1094.08	139822	1094.08	87768.4
1093.08	139868	1093.08	91247.7
1092.08	138637	1092.08	89716.7
1091.08	140002	1091.08	90670.5
1090.08	140820	1090.08	89411.9
1089.08	140420	1089.08	89775.4
1088.08	138145	1088.08	89664.4
1087.08	139746	1087.08	90548.8
1086.08	139360	1086.08	88675.3
1085.08	136261	1085.08	89436.7
1084.08	140007	1084.08	89751.2
1083.08	138773	1083.08	88761.5
1082.08	140233	1082.08	90054.6
1081.08	140130	1081.08	88761.2
1080.08	138821	1080.08	90288.3
1079.08	138455	1079.08	89237
1078.08	138806	1078.08	88342.9
1077.08	137782	1077.08	89118.3
1076.08	136468	1076.08	90370.1
1075.08	136473	1075.08	88155.7
1074.08	138831	1074.08	89381.8
1073.08	137136	1073.08	88629.3
1072.08	138404	1072.08	87899.1
1071.08	137921	1071.08	88129.8
1070.08	136515	1070.08	90357
1069.08	137212	1069.08	88691.7
1068.08	140273	1068.08	89528
1067.08	140071	1067.08	89798.6
1066.08	139765	1066.08	88953.4
1065.08	140212	1065.08	89533.1
1064.08	140041	1064.08	89082.9
1063.08	138507	1063.08	89433
1062.08	138704	1062.08	88109.9
1061.08	136780	1061.08	87495.8
1060.08	137321	1060.08	86610.8
1059.08	134121	1059.08	86465.8
1058.08	132202	1058.08	86301.6
1057.08	130317	1057.08	85293
1056.08	131446	1056.08	83304.4
1055.08	129231	1055.08	83444.5
1054.08	128552	1054.08	83859.9
1053.08	128429	1053.08	83037.9
1052.08	126407	1052.08	81619.1
1051.08	126385	1051.08	81831.2
1050.08	124486	1050.08	82934.9
1049.08	126764	1049.08	82213.6
1048.08	127485	1048.08	83006
1047.08	134112	1047.08	87070.9
1046.08	152918	1046.08	97809.1
1045.08	178969	1045.08	108310
1044.08	182157	1044.08	106552
1043.08	154279	1043.08	97743.6
1042.08	134979	1042.08	87651.8
1041.08	128884	1041.08	84465.9
1040.08	127506	1040.08	82246.7
1039.08	124066	1039.08	81219.8
1038.08	122118	1038.08	78733.4
1037.08	119080	1037.08	79334.5
1036.08	117149	1036.08	77403.2
1035.08	114136	1035.08	74031.8
1034.08	111669	1034.08	73285.6
1033.08	110353	1033.08	72994.4
1032.08	108709	1032.08	72100.3
1031.08	106556	1031.08	71321
1030.08	104182	1030.08	70931.9
1029.08	102268	1029.08	68973
1028.08	101402	1028.08	68877.1
1027.08	98796.7	1027.08	68917.8
1026.08	100784	1026.08	68740.2
1025.08	104951	1025.08	71870.9
1024.08	114265	1024.08	78519.4
1023.08	151169	1023.08	98308.6
1022.08	208843	1022.08	119311
1021.08	218721	1021.08	120806
1020.08	156552	1020.08	98301.6
1019.08	115309	1019.08	75709
1018.08	101448	1018.08	68920.5
1017.08	97593.7	1017.08	67316.3
1016.08	96211.5	1016.08	66426.5
1015.08	94614.3	1015.08	65855.4
1014.08	92548.5	1014.08	65657.5
1013.08	93322.5	1013.08	64766.1
1012.08	93489.4	1012.08	65554.1
1011.08	92664.4	1011.08	65907.1
1010.08	92740.9	1010.08	63969.9
1009.08	93366.6	1009.08	64216.4
1008.08	92700.1	1008.08	62492.3
1007.08	91529.2	1007.08	63775.9
1006.08	91773.4	1006.08	63666.9
1005.08	91603.8	1005.08	65058.3
1004.08	92071.9	1004.08	65351.1
1003.08	93185.7	1003.08	64688.8
1002.08	92027.3	1002.08	64417.7
1001.08	92026.5	1001.08	64518.1
1000.08	93172.8	1000.08	65799.2
999.08	94351.9	999.08	63835.8
998.08	93911.8	998.08	66401.9
997.08	94725.9	997.08	65220.5
996.08	92401.8	996.08	64301.2
995.08	93499.3	995.08	64419.8
994.08	92618	994.08	65683.4
993.08	92267.4	993.08	63448.9
992.08	91348.2	992.08	64948.1
991.08	93377.7	991.08	63604.8
990.08	92275	990.08	65068.3
989.08	92494.8	989.08	63654.9
988.08	90835.6	988.08	63370.2
987.08	91414	987.08	63029.1
986.08	90914.2	986.08	63499.9
985.08	89985.6	985.08	64537.7
984.08	90607.9	984.08	64181.1
983.08	90807.6	983.08	64007.9
982.08	91594.2	982.08	63006.8
981.08	93384.5	981.08	64814
980.08	93482.7	980.08	64014.4
979.08	93821.9	979.08	65423.5
978.08	96309.6	978.08	66145.8
977.08	95889.1	977.08	65478.1
976.08	96010.9	976.08	66591.8
975.08	94729.5	975.08	65576.7
974.08	93190.8	974.08	64084.5
973.08	91996.5	973.08	65048
972.08	91293.7	972.08	65032.8
971.08	92292.6	971.08	64497.1
970.08	90501.7	970.08	63720.1
969.08	90084.4	969.08	63189.2
968.08	89651.6	968.08	62359
967.08	88432.6	967.08	61746.7
966.08	88541.9	966.08	62282.3
965.08	88173.8	965.08	61542.4
964.08	88323.1	964.08	61632.3
963.08	87087.4	963.08	61931.6
962.08	87037.5	962.08	61154.3
961.08	88220.6	961.08	61189.2
960.08	86178.2	960.08	61982.2
959.08	88790.1	959.08	62266.9
958.08	89780.1	958.08	62514.4
957.08	87485.5	957.08	62450.8
956.08	89998.5	956.08	62099
955.08	88825.7	955.08	62645.2
954.08	89540.1	954.08	62022.3
953.08	88227.4	953.08	61593.7
952.08	88145.8	952.08	61478.3
951.08	87907.7	951.08	62446.6
950.08	88809.7	950.08	62223
949.08	89637	949.08	62956.7
948.08	89942.7	948.08	62124
947.08	88396.9	947.08	62542.1
946.08	87687.8	946.08	63396.3
945.08	88915.6	945.08	61898.8
944.08	87690	944.08	62412.3
943.08	88578.8	943.08	61343.8
942.08	88200	942.08	63627.3
941.08	87969.7	941.08	62296.1
940.08	89441.9	940.08	63271.3
939.08	88880.6	939.08	62792.9
938.08	88789.6	938.08	63139.4
937.08	89450.4	937.08	62792.7
936.08	89653	936.08	63253.8
935.08	88690	935.08	63020.5
934.08	90284.2	934.08	63757
933.08	90791.5	933.08	63665.4
932.08	90075.1	932.08	63682
931.08	88381.5	931.08	61690.2
930.08	90707.5	930.08	63616.2
929.08	90402.5	929.08	61951.9
928.08	90366.3	928.08	62739.2
927.08	89614.3	927.08	63338.1
926.08	91153.9	926.08	63618.5
925.08	90023	925.08	63934.5
924.08	90526.7	924.08	63997.2
923.08	91315	923.08	64449.1
922.08	90929	922.08	64834.2
921.08	90893	921.08	65302
920.08	91220	920.08	64016.3
919.08	92618.6	919.08	62752
918.08	90732.5	918.08	64337.4
917.08	90184.2	917.08	63704.7
916.08	92213.4	916.08	64016.1
915.08	91971.2	915.08	64935.9
914.08	90862.9	914.08	64022.4
913.08	90593.6	913.08	63780.3
912.08	90995.2	912.08	64718.1
911.08	90508.6	911.08	64247.2
910.08	91628.8	910.08	64481.8
909.08	91312.6	909.08	64895.8
908.08	91637.1	908.08	64398.6
907.08	91634.6	907.08	64098
906.08	91601.3	906.08	64508
905.08	92182.2	905.08	64312.1
904.08	91121.1	904.08	64731.7
903.08	92771.7	903.08	65002
902.08	92062.3	902.08	65862
901.08	92771.5	901.08	63682.4
900.08	91290.8	900.08	64346.1
899.08	92161.8	899.08	65771.5
898.08	92517.9	898.08	65666
897.08	91926.5	897.08	65789.5
896.08	91861.6	896.08	65886
895.08	92025.4	895.08	64997.9
894.08	91582.5	894.08	64913.8
893.08	91953.9	893.08	65098.7
892.08	91909.5	892.08	64214.4
891.08	92678.3	891.08	65284
890.08	93888.5	890.08	65530.4
889.08	92331.3	889.08	64874.1
888.08	93586.1	888.08	65265.2
887.08	95387.8	887.08	65594.6
886.08	93463.8	886.08	66155.4
885.08	95190.2	885.08	66447.4
884.08	94148	884.08	65345.2
883.08	92893.6	883.08	66539.8
882.08	95225.1	882.08	65603.1
881.08	93637.1	881.08	66272.3
880.08	93921	880.08	66680.8
879.08	94052.1	879.08	66194.7
878.08	94780.2	878.08	67780.8
877.08	95480.9	877.08	65942
876.08	94651.2	876.08	66702.8
875.08	94414.5	875.08	67077
874.08	94352.3	874.08	66282.6
873.08	95382.4	873.08	66746.3
872.08	94614.4	872.08	66851.1
871.08	93844.7	871.08	66282.9
870.08	94881.3	870.08	66523.2
869.08	95685.2	869.08	67169.1
868.08	95061.7	868.08	67119.8
867.08	95306.6	867.08	67341.4
866.08	96440.1	866.08	67291
865.08	95124.4	865.08	66843.7
864.08	94799.9	864.08	66699.3
863.08	96285.5	863.08	68251.7
862.08	96940.3	862.08	66286
861.08	96339.6	861.08	67211.8
860.08	95520.6	860.08	68095.2
859.08	94469.1	859.08	66922
858.08	96850	858.08	67309.1
857.08	95303.1	857.08	67908.7
856.08	96996	856.08	69894.7
855.08	97272	855.08	66950.3
854.08	96298.5	854.08	68464.8
853.08	95814.3	853.08	67862.3
852.08	97974	852.08	67842.2
851.08	96866	851.08	68673
850.08	97581.4	850.08	68471.6
849.08	97874.6	849.08	67455.7
848.08	97685.4	848.08	68775.7
847.08	98283.8	847.08	68538.6
846.08	97320.9	846.08	67920.8
845.08	96014.2	845.08	68845.9
844.08	95076.8	844.08	68626.4
843.08	98588.8	843.08	68146.4
842.08	98220.6	842.08	69122.2
841.08	98598.6	841.08	68169.7
840.08	98644.2	840.08	67526.2
839.08	98170.3	839.08	68715.3
838.08	98132.7	838.08	69430.7
837.08	98453.5	837.08	68648.7
836.08	98791.2	836.08	69587.2
835.08	99288.1	835.08	68555.4
834.08	98974.2	834.08	69254.6
833.08	99002.5	833.08	69669.3
832.08	99627.4	832.08	68705.9
831.08	99546	831.08	68590.3
830.08	99547.2	830.08	70034.7
829.08	99539.4	829.08	69540.3
828.08	100298	828.08	70168.5
827.08	99261	827.08	69621.2
826.08	100008	826.08	68849
825.08	101163	825.08	68425.8
824.08	99725.6	824.08	70440.9
823.08	99135.4	823.08	68820.4
822.08	99317.9	822.08	69710
821.08	100201	821.08	70224.6
820.08	100292	820.08	70237.6
819.08	100477	819.08	70225.5
818.08	101009	818.08	70872.7
817.08	100729	817.08	70866.9
816.08	99579.7	816.08	71136.5
815.08	102940	815.08	70174
814.08	101200	814.08	71558.4
813.08	102776	813.08	70648.2
812.08	100727	812.08	70396.2
811.08	102205	811.08	71222.3
810.08	100227	810.08	70809.2
809.08	102007	809.08	71714.7
808.08	101318	808.08	69337.4
807.08	102284	807.08	70764.1
806.08	101667	806.08	70745.2
805.08	102747	805.08	71634.2
804.08	102920	804.08	71669.1
803.08	102711	803.08	71780.8
802.08	102285	802.08	71383.6
801.08	102982	801.08	72420.5
800.08	102648	800.08	70368.2
799.08	103484	799.08	71844.3
798.08	103686	798.08	71695.5
797.08	101675	797.08	72175.3
796.08	103134	796.08	72911.3
795.08	102323	795.08	72379
794.08	103294	794.08	72676
793.08	104948	793.08	72768.5
792.08	103549	792.08	73293
791.08	104715	791.08	72895.7
790.08	103998	790.08	71696
789.08	104565	789.08	72298.8
788.08	103906	788.08	71580.2
787.08	104983	787.08	72598.4
786.08	105461	786.08	73368.6
785.08	105610	785.08	73780.8
784.08	104011	784.08	72561.4
783.08	105503	783.08	72912.7
782.08	105655	782.08	74217.2
781.08	104884	781.08	73055.8
780.08	106340	780.08	73761.6
779.08	106457	779.08	72850.3
778.08	105059	778.08	72461.9
777.08	105438	777.08	73397.8
776.08	104882	776.08	73394.5
775.08	105729	775.08	74079
774.08	105556	774.08	73663.9
773.08	106837	773.08	74067.4
772.08	106455	772.08	75103
771.08	106229	771.08	74577.3
770.08	106981	770.08	73775.9
769.08	106313	769.08	75538.1
768.08	107770	768.08	74030.9
767.08	106821	767.08	74970.1
766.08	107493	766.08	75409.4
765.08	107367	765.08	74492.8
764.08	109293	764.08	73930.1
763.08	108497	763.08	74986.1
762.08	108590	762.08	74324.9
761.08	108500	761.08	75003.5
760.08	108665	760.08	75522
759.08	108144	759.08	75510.2
758.08	107873	758.08	74074.7
757.08	108416	757.08	75435.2
756.08	108732	756.08	74953.1
755.08	108543	755.08	75175.6
754.08	108577	754.08	74906.1
753.08	108388	753.08	74909.7
752.08	109026	752.08	75603.6
751.08	109624	751.08	76100.8
750.08	109055	750.08	76023.9
749.08	109569	749.08	75299
748.08	110870	748.08	76692.3
747.08	108394	747.08	74783.3
746.08	108658	746.08	75079.5
745.08	110110	745.08	75565.8
744.08	110554	744.08	74892.3
743.08	110561	743.08	76630.4
742.08	109934	742.08	76318.9
741.08	111779	741.08	76163.5
740.08	109928	740.08	77180.5
739.08	111425	739.08	76660.2
738.08	113147	738.08	76186.5
737.08	113197	737.08	76232.4
736.08	108848	736.08	75447
735.08	112482	735.08	76465.6
734.08	109954	734.08	75534.1
733.08	112732	733.08	76901.9
732.08	113260	732.08	77817.5
731.08	111232	731.08	76527.1
730.08	112125	730.08	76048.7
729.08	111703	729.08	76262.9
728.08	111348	728.08	76276.7
727.08	112541	727.08	76533.9
726.08	111772	726.08	76966.3
725.08	111942	725.08	76906
724.08	111456	724.08	76082.7
723.08	113058	723.08	76872.7
722.08	112477	722.08	76890.3
721.08	113000	721.08	76341.6
720.08	113514	720.08	77229.5
719.08	114617	719.08	76549.8
718.08	113337	718.08	77397.1
717.08	115074	717.08	77258.3
716.08	114320	716.08	77916.4
715.08	112754	715.08	78612.7
714.08	112856	714.08	77260.1
713.08	112800	713.08	76026.7
712.08	113516	712.08	75746.2
711.08	114041	711.08	77066.3
710.08	112462	710.08	77520.7
709.08	113865	709.08	76758.2
708.08	113700	708.08	77080.4
707.08	112846	707.08	75885.3
706.08	115167	706.08	77748.7
705.08	114800	705.08	77688.3
704.08	115430	704.08	77659.6
703.08	115411	703.08	77676.2
702.08	115162	702.08	78148.5
701.08	114908	701.08	78667.9
700.08	113209	700.08	77812
699.08	113870	699.08	76325.4
698.08	113660	698.08	76080.1
697.08	113269	697.08	75975.2
696.08	113142	696.08	77154.6
695.08	113974	695.08	76293.6
694.08	113777	694.08	77091.3
693.08	114955	693.08	78330.5
692.08	113659	692.08	77931.6
691.08	114719	691.08	76379.5
690.08	115141	690.08	77378.4
689.08	112909	689.08	76674
688.08	114678	688.08	77671.8
687.08	114985	687.08	76912.5
686.08	113993	686.08	77335.7
685.08	113078	685.08	77691.3
684.08	113721	684.08	78054.6
683.08	114999	683.08	76025.9
682.08	114059	682.08	76971
681.08	115639	681.08	75561.4
680.08	114779	680.08	77147.6
679.08	112987	679.08	77016.4
678.08	115680	678.08	76984
677.08	115937	677.08	76431.3
676.08	114483	676.08	77979.9
675.08	114638	675.08	77194.1
674.08	113577	674.08	75903.6
673.08	114578	673.08	75537.2
672.08	113268	672.08	75894.8
671.08	112918	671.08	74649.4
670.08	111196	670.08	73797.4
669.08	113442	669.08	75074
668.08	113344	668.08	74331.7
667.08	114504	667.08	75769.4
666.08	115492	666.08	77621
665.08	115652	665.08	75695.6
664.08	115765	664.08	76685.7
663.08	117600	663.08	76687.2
662.08	114817	662.08	77159.9
661.08	114792	661.08	76494.3
660.08	114274	660.08	76040.9
659.08	114396	659.08	76423.4
658.08	115321	658.08	76832.5
657.08	114814	657.08	75429.9
656.08	115772	656.08	75473.3
655.08	114644	655.08	74772.2
654.08	113388	654.08	75339.5
653.08	110463	653.08	72643.1
652.08	108808	652.08	71697.2
651.08	106663	651.08	70871.6
650.08	105741	650.08	71901.1
649.08	105661	649.08	69934.5
648.08	104860	648.08	70889.7
647.08	104836	647.08	69387.7
646.08	104394	646.08	68895.5
645.08	104998	645.08	70396
644.08	102900	644.08	70382.1
643.08	104637	643.08	70475.1
642.08	104916	642.08	70481.9
641.08	104353	641.08	69416.2
640.08	105064	640.08	70132.9
639.08	104867	639.08	70575.4
638.08	103010	638.08	69403.2
637.08	102251	637.08	68858
636.08	103877	636.08	70695.1
635.08	104076	635.08	69411
634.08	101370	634.08	68675.9
633.08	104353	633.08	70452.2
632.08	103725	632.08	68423.1
631.08	102954	631.08	68738.9
630.08	102114	630.08	68290.8
629.08	101632	629.08	70771.5
628.08	102658	628.08	68021.5
627.08	100817	627.08	67544
626.08	100864	626.08	67706.4
625.08	100904	625.08	66490.1
624.08	98713.2	624.08	67507.9
623.08	98348.3	623.08	66823.5
622.08	100462	622.08	66793.8
621.08	98951.2	621.08	66946.3
620.08	98871	620.08	66733.6
619.08	99347	619.08	67239.3
618.08	99749.9	618.08	67406.9
617.08	100696	617.08	66847.5
616.08	101691	616.08	66484.2
615.08	100253	615.08	67732.7
614.08	99237.6	614.08	67040.5
613.08	100332	613.08	66260.2
612.08	101115	612.08	66855.1
611.08	101604	611.08	67455.2
610.08	100592	610.08	67665.3
609.08	101295	609.08	67031.9
608.08	100118	608.08	67324
607.08	100433	607.08	67470.7
606.08	101300	606.08	67417.9
605.08	103086	605.08	66815
604.08	100660	604.08	66744.4
603.08	102449	603.08	68065
602.08	99673.6	602.08	66722
601.08	101095	601.08	65379.7
600.08	100302	600.08	65516.6
599.08	101531	599.08	65103
598.08	100527	598.08	66715
597.08	101035	597.08	65358.9
596.08	98847.2	596.08	64684.3
595.08	100049	595.08	65070.4
594.08	97696.2	594.08	64023.3
593.08	98457.8	593.08	64358.7
592.08	96648.8	592.08	64558.8
591.08	98290.8	591.08	65776.4
590.08	99375.1	590.08	64518
589.08	100534	589.08	66806.2
588.08	105109	588.08	67830.3
587.08	109105	587.08	70967.8
586.08	109189	586.08	70389.2
585.08	109252	585.08	70156.7
584.08	106095	584.08	67330.7
583.08	100044	583.08	64521.4
582.08	98152.6	582.08	63888.8
581.08	95480.2	581.08	62047.2
580.08	97056.2	580.08	62495.6
579.08	97885.2	579.08	63266.5
578.08	99771.9	578.08	65110.8
577.08	100185	577.08	64077.3
576.08	99220.9	576.08	63471.6
575.08	94714.1	575.08	61958.2
574.08	91804.9	574.08	58591.6
573.08	88464.3	573.08	57971.2
572.08	86155.9	572.08	56859.3
571.08	85000.4	571.08	55750.3
570.08	83073.6	570.08	55363.8
569.08	82483.7	569.08	54268
568.08	82119.4	568.08	54744.4
567.08	82723.5	567.08	54174.1
566.08	83556.8	566.08	54412.1
565.08	85915.8	565.08	55053.7
564.08	86359.3	564.08	55676.2
563.08	86882	563.08	57286.3
562.08	87679.8	562.08	56546.2
561.08	84956.6	561.08	55546.9
560.08	83076.4	560.08	53153.8
559.08	79612.7	559.08	52287.4
558.08	80802.5	558.08	52641.4
557.08	80044.5	557.08	52256.8
556.08	80137	556.08	52908.9
555.08	80591.5	555.08	53221.9
554.08	80375	554.08	51865
553.08	79575	553.08	52076.8
552.08	79624.6	552.08	51167.7
551.08	78388.5	551.08	51651.4
550.08	77056.4	550.08	50417.8
549.08	75838.4	549.08	50812.8
548.08	75528	548.08	49238.7
547.08	75549.5	547.08	49532.8
546.08	73632.6	546.08	48939
545.08	71508.6	545.08	47380
544.08	70930.8	544.08	46622.3
543.08	70488	543.08	46007.5
542.08	69395.9	542.08	46380.5
541.08	68337.7	541.08	45723.3
540.08	68629.6	540.08	44891.2
539.08	67288.4	539.08	45307.1
538.08	67215.1	538.08	44351.4
537.08	67829.5	537.08	43834
536.08	66521	536.08	43788.2
535.08	66707.6	535.08	44302.8
534.08	69834.4	534.08	47471.7
533.08	77660.4	533.08	53005.7
532.08	91214.3	532.08	60536.2
531.08	106591	531.08	68448.4
530.08	109559	530.08	64846.2
529.08	89871.7	529.08	55952.8
528.08	72385.1	528.08	47165.7
527.08	66756	527.08	43266.6
526.08	66214.2	526.08	42304
525.08	64849.2	525.08	40562.2
524.08	65135.5	524.08	42020.2
523.08	65785.4	523.08	42021.3
522.08	66723.8	522.08	42056.7
521.08	66514.4	521.08	42787.4
520.08	67276.3	520.08	42886.5
519.08	67555.6	519.08	42949.4
518.08	67678.3	518.08	43288.6
517.08	66686.7	517.08	42527.3
516.08	65733.5	516.08	41882.3
515.08	64546.9	515.08	41126.5
514.08	62881.8	514.08	40977.4
513.08	61557.8	513.08	39223.6
512.08	61653.3	512.08	39394.3
511.08	59733.3	511.08	38282
510.08	60339.1	510.08	37995.6
509.08	58831.3	509.08	37720.4
508.08	57887	508.08	36875
507.08	57680.9	507.08	36218.8
506.08	57630.4	506.08	36180
505.08	57560.1	505.08	36806.6
504.08	58108.4	504.08	36827.6
503.08	59301.8	503.08	37516.9
502.08	61354.9	502.08	39629.7
501.08	67215.6	501.08	43683.5
500.08	81599.6	500.08	50260
499.08	96194	499.08	56403.8
498.08	102997	498.08	60179.8
497.08	94665.7	497.08	55434
496.08	82374.8	496.08	48811.8
495.08	70107.9	495.08	42265.7
494.08	58261.1	494.08	34612.8
493.08	47694	493.08	30681.6
492.08	39677.1	492.08	26259.1
491.08	35327.6	491.08	23432.3
490.08	33804.1	490.08	22268.1
489.08	32687.1	489.08	22198.6
488.08	32411.8	488.08	21625.3
487.08	30717	487.08	21380.3
486.08	31290.9	486.08	20542.5
485.08	30876	485.08	20880.9
484.08	31344.5	484.08	21043.6
483.08	31430.8	483.08	20976.6
482.08	31184.5	482.08	21168.5
481.08	30192.9	481.08	20847.8
480.08	30586.9	480.08	20672.8
479.08	30788.6	479.08	20434.9
478.08	33008.6	478.08	22392.3
477.08	38005.8	477.08	24844.5
476.08	45196.7	476.08	28397.6
475.08	47564	475.08	29304.7
474.08	44238.1	474.08	27274.2
473.08	37297.5	473.08	23438.2
472.08	32937.7	472.08	20670.7
471.08	26470.9	471.08	18295.6
470.08	22492.5	470.08	16270.6
469.08	20419.7	469.08	15294.3
468.08	19911.7	468.08	14191.8
467.08	19631.2	467.08	14308.1
466.08	19165.1	466.08	14094.6
465.08	18703.8	465.08	13673.7
464.08	18788.1	464.08	13814.7
463.08	18247	463.08	14111.4
462.08	18709.5	462.08	14303.1
461.08	19075.2	461.08	14348.9
460.08	19508.4	460.08	14366.3
459.08	18666.3	459.08	13560.6
458.08	18909.7	458.08	13482.4
457.08	18741.2	457.08	13857.1
456.08	17913.8	456.08	13456.5
455.08	17867.3	455.08	13627.5
454.08	17157.7	454.08	13427.6
453.08	17839.3	453.08	13415.2
452.08	17681.3	452.08	13599.7
451.08	16688.8	451.08	13430.2
450.08	17455.2	450.08	12855.4
449.08	17111.9	449.08	13559.9
448.08	17385.2	448.08	12916.2
447.08	17881.1	447.08	13168.1
446.08	16595.5	446.08	13420.9
445.08	16873	445.08	13420.8
444.08	17785.8	444.08	13371.1
443.08	17440.6	443.08	12734.9
442.08	17393.3	442.08	13683.2
441.08	17717.2	441.08	13885.9
440.08	17602.5	440.08	12900.6
439.08	17227.5	439.08	13179.4
438.08	17746	438.08	14242
437.08	17197.9	437.08	13329.9
436.08	17138.3	436.08	13036.3
435.08	16803.3	435.08	13175
434.08	17763.7	434.08	12979.2
433.08	17180.1	433.08	13777.3
432.08	17511.9	432.08	13949.7
431.08	17032.5	431.08	13255.2
430.08	16854.6	430.08	13413.1
429.08	17541	429.08	13497.5
428.08	17412.6	428.08	13008.2
427.08	17093.1	427.08	13513.7
426.08	17115.1	426.08	13786.9
425.08	17189.1	425.08	13421.7
424.08	17457.3	424.08	13799.4
423.08	17995.4	423.08	13934.4
422.08	17474.9	422.08	13378.2
421.08	17652.2	421.08	13653.4
420.08	17073.8	420.08	13833.3
419.08	17549.8	419.08	13518.9
418.08	17485.7	418.08	13467
417.08	16849.5	417.08	13211.5
416.08	17662.2	416.08	13563
415.08	17296.6	415.08	13752.2
414.08	16933.6	414.08	13790.3
413.08	17681.4	413.08	14031.8
412.08	17335.7	412.08	13093.6
411.08	17761.1	411.08	14237.7
410.08	17151.7	410.08	13841.7
409.08	17465.9	409.08	13416.9
408.08	17597.1	408.08	13968.8
407.08	17246.5	407.08	13496.4
406.08	17380.4	406.08	13143.8
405.08	17459.3	405.08	13774.2
404.08	17524	404.08	13942.3
403.08	18048.7	403.08	13789.5
402.08	17664.4	402.08	14272
401.08	18270.6	401.08	14984.2
400.08	19300.9	400.08	15450.4
399.08	19158.7	399.08	15793.9
398.08	18791.5	398.08	13976.3
397.08	17829.6	397.08	13987.4
396.08	17918.1	396.08	13846.7
395.08	17422.3	395.08	13536.5
394.08	18097.9	394.08	13176.1
393.08	17497.8	393.08	13478.6
392.08	17833.1	392.08	13921.9
391.08	18034.4	391.08	13428.9
390.08	17552.8	390.08	14371.3
389.08	17274.6	389.08	13806.3
388.08	18210.9	388.08	13526.5
387.08	17519.6	387.08	14282.9
386.08	18240.9	386.08	14121.5
385.08	17788	385.08	14347.9
384.08	17751.9	384.08	13889.6
383.08	18191.3	383.08	13811.2
382.08	18127.8	382.08	14575.3
381.08	18494.9	381.08	14156.2
380.08	18186.5	380.08	14325.9
379.08	18155.2	379.08	14209.9
378.08	18362.2	378.08	14704.2
377.08	18247.1	377.08	14001.6
376.08	17670.7	376.08	14478
375.08	18272.4	375.08	14758.3
374.08	18713.7	374.08	14218.8
373.08	18226	373.08	14344.7
372.08	17909.2	372.08	14117.9
371.08	18486.8	371.08	14358.3
370.08	17863.3	370.08	14770.1
369.08	18568.6	369.08	14964.2
368.08	18327.6	368.08	14336
367.08	18915.2	367.08	14516.8
366.08	18507.2	366.08	14393.8
365.08	18218.8	365.08	15390.6
364.08	18848.4	364.08	14946.3
363.08	18972.1	363.08	14540.2
362.08	18492.9	362.08	14833.2
361.08	19413.2	361.08	14931.4
360.08	19106.1	360.08	14859.4
359.08	19049.9	359.08	15113.3
358.08	19262.9	358.08	15275.2
357.08	19046.3	357.08	14669.4
356.08	19168.7	356.08	15025.8
355.08	18461.6	355.08	14707.2
354.08	18842.3	354.08	14966.8
353.08	19048.5	353.08	14936
352.08	19206.4	352.08	14934.5
351.08	19317.4	351.08	15236.6
350.08	19594.1	350.08	15458.4
349.08	19186.1	349.08	15227.2
348.08	19271.1	348.08	15694
347.08	19437	347.08	15214.6
346.08	19996.9	346.08	15744.5
345.08	19166	345.08	15958.6
344.08	19379.2	344.08	15271.1
343.08	19514.9	343.08	15997.1
342.08	20447.3	342.08	15602
341.08	19591.1	341.08	15519.8
340.08	20007.8	340.08	15472.9
339.08	20504	339.08	16399.4
338.08	19731.5	338.08	15927.5
337.08	20505.3	337.08	15356
336.08	20471.4	336.08	15238.4
335.08	20543.1	335.08	15975.6
334.08	20635.3	334.08	16468.5
333.08	19495.2	333.08	16525.5
332.08	20144.7	332.08	16448.2
331.08	20170.8	331.08	16632.2
330.08	20187.5	330.08	16324.8
329.08	20460.1	329.08	16106.5
328.08	20615.8	328.08	16661
327.08	21460.2	327.08	16803.6
326.08	20865.8	326.08	16765.6
325.08	21145.9	325.08	17006.8
324.08	21157.1	324.08	16270.9
323.08	20702.3	323.08	16552.5
322.08	20798.1	322.08	17106.4
321.08	21770.5	321.08	16564.3
320.08	21736.6	320.08	15771.9
319.08	20891.2	319.08	16931
318.08	21452.1	318.08	16440.9
317.08	21240.9	317.08	16752.8
316.08	20818.6	316.08	16409.7
315.08	21226.1	315.08	17242.2
314.08	20830.2	314.08	17426.9
313.08	20926.2	313.08	16698.1
312.08	21250.3	312.08	17223.3
311.08	21108	311.08	18113.1
310.08	22078.1	310.08	16748.1
309.08	22102.8	309.08	17203.4
308.08	22668.2	308.08	17926
307.08	22211.8	307.08	16987.1
306.08	21715.4	306.08	17655.3
305.08	22813.8	305.08	17331.8
304.08	21447.2	304.08	17553.8
303.08	21893.4	303.08	17545.3
302.08	21978.9	302.08	16647.4
301.08	21605.6	301.08	16429.6
300.08	21201.3	300.08	16370.8
299.08	21110.4	299.08	16337
298.08	20479.6	298.08	15666.5
297.08	19951.3	297.08	15537.9
296.08	19825.9	296.08	15021.1
295.08	19066.9	295.08	14420
294.08	19109.1	294.08	13869.4
293.08	18914.5	293.08	14803.1
292.08	18395.3	292.08	14302.2
291.08	18830.3	291.08	14208.6
290.08	19236.8	290.08	15329.5
289.08	21040.1	289.08	16941.6
288.08	22453.4	288.08	18140.4
287.08	25680.3	287.08	23612.9
286.08	43691.5	286.08	37477.2
285.08	62320.8	285.08	49107.1
284.08	50033.5	284.08	39770.6
283.08	28640.3	283.08	24461.3
282.08	20209.9	282.08	16469.6
281.08	18733.5	281.08	13853.1
280.08	17521.6	280.08	13870.8
279.08	17491.1	279.08	13679.7
278.08	18268.1	278.08	13416.3
277.08	17462	277.08	12853.8
276.08	17972.6	276.08	13543.8
275.08	17979.4	275.08	13471.4
274.08	17369.3	274.08	13092.4
273.08	17344.6	273.08	12635.4
272.08	18161	272.08	12968.3
271.08	18155	271.08	13151
270.08	18175.1	270.08	12899.8
269.08	18054.7	269.08	13002.4
268.08	17799.7	268.08	13244.9
267.08	17806.9	267.08	13358.4
266.08	17413.6	266.08	13620
265.08	18337.8	265.08	13149.1
264.08	18049.4	264.08	13563.2
263.08	17545.7	263.08	12795.1
262.08	17852.1	262.08	12956.8
261.08	18224.3	261.08	13198.7
260.08	17844.4	260.08	13655.6
259.08	17954.3	259.08	13021.4
258.08	17859	258.08	13156.9
257.08	18107.1	257.08	13452
256.08	18395.4	256.08	13183.4
255.08	18188.5	255.08	13387.1
254.08	18269.4	254.08	13426.5
253.08	18068.6	253.08	12868.8
252.08	18071.5	252.08	13498.7
251.08	18393.7	251.08	13775.4
250.08	18376.7	250.08	12990.8
249.08	18049.2	249.08	13278
248.08	17778.5	248.08	12830.9
247.08	18830.7	247.08	13323.2
246.08	18093.5	246.08	13796.4
245.08	18170.4	245.08	13735.5
244.08	18134.6	244.08	13196.9
243.08	18230.4	243.08	13511.9
242.08	18537.6	242.08	13531.7
241.08	17846.5	241.08	13129.1
240.08	18588.1	240.08	13213.7
239.08	18217	239.08	13329.1
238.08	18893.3	238.08	13427.5
237.08	18482.8	237.08	13390.2
236.08	18378.6	236.08	13133.8
235.08	18843.4	235.08	14119.4
234.08	18800.4	234.08	14326.2
233.08	18539.4	233.08	13941.5
232.08	18272.8	232.08	13916.5
231.08	18681.5	231.08	14238.7
230.08	18080.8	230.08	13608.4
229.08	19344.4	229.08	14346.1
228.08	18042.4	228.08	14238.6
227.08	18636.2	227.08	13890
226.08	18437.6	226.08	13706.3
225.08	18821.6	225.08	13927.4
224.08	19167.5	224.08	14240.1
223.08	19465.2	223.08	14203.6
222.08	18779.1	222.08	14060.7
221.08	19355.7	221.08	13852.1
220.08	18880.9	220.08	13731.6
219.08	18647.4	219.08	13640.4
218.08	18811.1	218.08	14458.8
217.08	19246.5	217.08	13641.1
216.08	19581.3	216.08	13836.5
215.08	18889.3	215.08	13999.1
214.08	18686.9	214.08	14053.3
213.08	19221.7	213.08	13723.2
212.08	19347.3	212.08	13675.7
211.08	19525.8	211.08	14327.5
210.08	19276.5	210.08	13982.9
209.08	19570.9	209.08	14073.6
208.08	20048.7	208.08	14268
207.08	19069.8	207.08	13878.5
206.08	19354.7	206.08	14096.7
205.08	19663.5	205.08	13613.3
204.08	19975.6	204.08	13597.1
203.08	19717.1	203.08	13709.4
202.08	19472.6	202.08	14598.6
201.08	19856.4	201.08	14459.1
200.08	20173.8	200.08	14179
199.08	20070.3	199.08	13936.4
198.08	19754.9	198.08	14538.7
197.08	19789.7	197.08	14280.2
196.08	19942.4	196.08	13536.2
195.08	19977.2	195.08	14367.2
194.08	20372.2	194.08	14448.2
193.08	19638.3	193.08	14293
192.08	20042.1	192.08	14256
191.08	19685.3	191.08	14091
190.08	19869	190.08	14487.3
189.08	20148.2	189.08	14462.6
188.08	20278.5	188.08	14468
187.08	20799.8	187.08	13934.4
186.08	20287	186.08	14272.4
185.08	20349.3	185.08	15073.4
184.08	20509.8	184.08	14220.8
183.08	20518.2	183.08	14422
182.08	20553.4	182.08	15005.2
181.08	19954.7	181.08	14697.3
180.08	20570.4	180.08	14333.5
179.08	20175.3	179.08	14598.5
178.08	20087.1	178.08	14560.7
177.08	20165.4	177.08	14602.1
176.08	20503.4	176.08	14852.2
175.08	20422.7	175.08	13886.7
174.08	21083.3	174.08	14824.3
173.08	20375.1	173.08	14756.9
172.08	20633.6	172.08	14207.2
171.08	21466.6	171.08	14786.9
170.08	20572.6	170.08	14669.5
169.08	20619.7	169.08	14799.9
168.08	21040.6	168.08	14751.6
167.08	20755.4	167.08	14429.4
166.08	21029.2	166.08	14841.2
165.08	21875.1	165.08	14365.8
164.08	20883.9	164.08	15445.7
163.08	21525.8	163.08	15106.4
162.08	20641.5	162.08	15010.1
161.08	21781.7	161.08	15243.9
160.08	22561.1	160.08	15640.7
159.08	22228.5	159.08	15499.4
158.08	21745.9	158.08	15228.9
157.08	20931.9	157.08	15151.6
156.08	20905.6	156.08	14928.2
155.08	20831.9	155.08	14848.5
154.08	21675.9	154.08	14504.3
153.08	20786.5	153.08	15050.7
152.08	19752.1	152.08	14400
151.08	19875.9	151.08	13737.5
150.08	20136.6	150.08	14329.2
149.08	19683.2	149.08	13583.3
148.08	19948.2	148.08	13445.8
147.08	19650.7	147.08	13838.8
146.08	19312.1	146.08	13704.7
145.08	20690.1	145.08	13827.3
144.08	20545.4	144.08	14030.8
143.08	20691.7	143.08	14636.8
142.08	23136	142.08	16545.4
141.08	27389.2	141.08	18864
140.08	32917.5	140.08	22194.8
139.08	36556.9	139.08	22584
138.08	30990.6	138.08	19986.2
137.08	24749	137.08	16675.5
136.08	21321.4	136.08	14623.8
135.08	19436.2	135.08	13443.4
134.08	19174.7	134.08	12995
133.08	18570.8	133.08	12607.6
132.08	18517.8	132.08	12957
131.08	17506.7	131.08	11895
130.08	19087.5	130.08	12877
129.08	19284.8	129.08	12204.4
128.08	17587.8	128.08	12034.3
127.08	18711.6	127.08	12876.4
126.08	18218.6	126.08	12196.8
125.08	18267.4	125.08	12709.4
124.08	18140.3	124.08	12385.1
123.08	18133.1	123.08	12642
122.08	18072.6	122.08	12395.1
121.08	18319.1	121.08	12779.6
120.08	18288.3	120.08	12621.7
119.08	17851.1	119.08	12668.7
118.08	18220.5	118.08	12373.6
117.08	18007.5	117.08	12514.8
116.08	18658.2	116.08	12407.2
115.08	18987.2	115.08	12724.2
114.08	19089	114.08	12588.2
113.08	19912.4	113.08	13030.3
112.08	20189.6	112.08	13043
111.08	20649.7	111.08	12847.6
110.08	20546.8	110.08	13933
109.08	20288.8	109.08	13700
108.08	19636.8	108.08	13178.1
107.08	18853.6	107.08	12504.7
106.08	19147.2	106.08	12109.4
105.08	18490.2	105.08	11331
104.08	17102.1	104.08	10859.9
103.08	16153.8	103.08	10872.4
102.08	14672.4	102.08	9729.4
101.08	14692.7	101.08	9770.19
100.08	13521.6	100.08	9046.15
99.08	13071.9	99.08	8556.1
98.08	12662.1	98.08	7942.63
97.08	12408.9	97.08	8327.78
96.08	12394.2	96.08	8770.48
95.08	13567.3	95.08	9087.86
94.08	15401.1	94.08	10482
93.08	20525.8	93.08	14225.5
92.08	28910.7	92.08	17510.3
91.08	34851	91.08	20987.9
90.08	39923.8	90.08	24244.7
89.08	44265.5	89.08	26582.9
88.08	44911.3	88.08	25703.6
87.08	34491.4	87.08	20435.5
86.08	21834.3	86.08	13923.2
85.08	14533.2	85.08	9429.83
84.08	11194.2	84.08	7325.76
83.08	9498.69	83.08	5959.55
82.08	8129.79	82.08	5591.99
81.08	7295.65	81.08	5031.09
80.08	6675.75	80.08	4866.02
79.08	6196.89	79.08	4693.07
78.08	6756.02	78.08	4393.34
77.08	6040.07	77.08	4495.27
76.08	5716.73	76.08	4443.47
75.08	5830.31	75.08	4193.46
74.08	6081.54	74.08	4099.07
73.08	6278.1	73.08	4464.44
72.08	6141.5	72.08	4497.78
71.08	5774.35	71.08	4231
70.08	5855.68	70.08	4002.48
69.08	5816.26	69.08	4102.83
68.08	5969.9	68.08	4358.07
67.08	5692.89	67.08	3923.26
66.08	5904.45	66.08	4234.65
65.08	6088.2	65.08	3892.59
64.08	5325.66	64.08	4006.79
63.08	5719.37	63.08	3996.38
62.08	6099.89	62.08	4135.02
61.08	5754.01	61.08	3994.52
60.08	5662.52	60.08	4009.39
59.08	5572.55	59.08	3887.89
58.08	5624.51	58.08	4298.54
57.08	5528.39	57.08	4250.13
56.08	5727.69	56.08	3890.26
55.08	5921.72	55.08	3835.41
54.08	5990.41	54.08	3903.19
53.08	5801.17	53.08	4248.13
52.08	6050.86	52.08	4065.48
51.08	5747.21	51.08	3698.55
50.08	5942.68	50.08	4086.2
49.08	6147.9	49.08	4244.74
48.08	6112.87	48.08	4093.87
47.08	6213.16	47.08	4256.5
46.08	5892.35	46.08	4123.9
45.08	5505.01	45.08	4304.38
44.08	5678.3	44.08	3883.83
43.08	5977.82	43.08	4177.3
42.08	5618.21	42.08	4151.09
41.08	5916.01	41.08	3770.98
40.08	5864.01	40.08	3559.23
39.08	5496.68	39.08	3855.72
38.08	5665.12	38.08	4069.1
37.08	5714.08	37.08	3765.05
36.08	5654.4	36.08	3829.28
35.08	5857.15	35.08	3863.58
34.08	6161.46	34.08	3907.8
33.08	5918.69	33.08	4311.94
32.08	6078.99	32.08	3725.33
31.08	6440.69	31.08	4367.68
30.08	6550.8	30.08	4358.87
29.08	6533.49	29.08	4140.87
28.08	6772.71	28.08	4575.21
27.08	6227.49	27.08	4296.03
26.08	6300.46	26.08	3989.23
25.08	6160.73	25.08	4276.93
24.08	5865.37	24.08	4234.77
23.08	5687.69	23.08	3950.62
22.08	5884.83	22.08	3763.56
21.08	5215.03	21.08	3335.88
20.08	4616.96	20.08	2958.22
19.08	3774.14	19.08	2444.57
18.08	2979.04	18.08	2189.35
17.08	2650.8	17.08	1804.3
16.08	2306.92	16.08	1737.01
15.08	2274.21	15.08	1666.51
14.08	2469.96	14.08	1787.26
13.08	3011.41	13.08	2522.99
12.08	6923.06	12.08	5322.93
11.08	17153.6	11.08	11228.1
10.08	27397.3	10.08	14922.6
9.08	21205.8	9.08	12043.8
8.08	9162.33	8.08	6119.52
7.08	4853.71	7.08	3351
6.08	4118.1	6.08	2543.9
5.08	3902.92	5.08	2456.75
4.08	3945.58	4.08	1733.32
3.08	2015.79	3.08	1369.09
2.08	875.26	2.08	473.448
1.08	414.901	1.08	270.1
0.08	164.776	0.08	124.891
-0.92	221.726	-0.92	75.34
-1.92	94.2006	-1.92	67.0233
-2.92	99.7517	-2.92	61.1406
-3.92	96.4193	-3.92	30.8643
-4.92	86.999	-4.92	74.7753
-5.92	69.2874	-5.92	35.4938
-6.92	88.2389	-6.92	69.0332
-7.92	67.2415	-7.92	19.22
-8.92	66.6186	-8.92	34.1953
-9.92	60.5293	-9.92	34.2694
