# Supplementary material for: Dataset for hierarchical tetramodal-porous architecture of zinc oxide nanoparticles microfluidically synthesized via dual-step nanofabrication
Source: Data Brief. 2022 Apr 11;42:108137. doi: 10.1016/j.dib.2022.108137 (PMC9046623; doi:10.1016/j.dib.2022.108137)
Supplement: Supplementary file 12 [file mmc12.csv]

Raman shift (cm-1)	Raman intensity of MFD-2 ZnO	Raman shift (cm-1)	Raman intensity of MFD-2 ZnO aggregates
20.1999	15.7429	20.1999	14.4857
20.7247	16.9012	20.7247	17.5048
21.2472	16.0228	21.2472	18.2462
21.7719	14.4087	21.7719	16.2356
22.2944	14.5027	22.2944	15.9863
22.819	19.826	22.819	20.2279
23.3414	15.8489	23.3414	19.1827
23.8639	18.9363	23.8639	21.4157
24.3884	17.8999	24.3884	18.3394
24.9107	20.3467	24.9107	18.7192
25.4352	21.3384	25.4352	20.4589
25.9575	23.4233	25.9575	19.5046
26.4819	21.7631	26.4819	20.7964
27.0041	25.574	27.0041	21.7458
27.5285	25.6631	27.5285	22.8432
28.0507	30.3427	28.0507	28.5173
28.5728	24.8015	28.5728	26.9431
29.0971	30.0404	29.0971	29.7448
29.6192	34.5532	29.6192	33.5291
30.1434	38.6563	30.1434	35.6778
30.6654	38.5721	30.6654	38.8213
31.1896	46.0537	31.1896	38.11
31.7115	52.2305	31.7115	46.4982
32.2335	56.7467	32.2335	51.3926
32.7575	58.597	32.7575	60.326
33.2794	63.8927	33.2794	71.9647
33.8013	75.016	33.8013	80.8263
34.3252	84.6635	34.3252	90.7801
34.847	92.9745	34.847	96.0186
35.371	102.978	35.371	110.58
35.8927	102.379	35.8927	114.749
36.4144	113.454	36.4144	126.551
36.9382	117.462	36.9382	135.576
37.4599	124.76	37.4599	146.358
37.9815	136.018	37.9815	146.341
38.5052	139.143	38.5052	146.529
39.0268	143.118	39.0268	162.453
39.5483	149.94	39.5483	169.35
40.0699	162.152	40.0699	165.919
40.5935	175.445	40.5935	170.122
41.1149	182.025	41.1149	181.692
41.6363	191.593	41.6363	189.539
42.1599	198.605	42.1599	195.962
42.6812	208.385	42.6812	218.304
43.2026	215.113	43.2026	228.477
43.7239	230.377	43.7239	228.617
44.2473	244.117	44.2473	237.31
44.7685	255.195	44.7685	252.881
45.2898	274.824	45.2898	265.572
45.8109	276.753	45.8109	274.432
46.3343	295.385	46.3343	287.407
46.8554	303.026	46.8554	301.041
47.3765	318.313	47.3765	310.541
47.8976	331.124	47.8976	320.845
48.4207	341.834	48.4207	337.378
48.9417	354.113	48.9417	344.06
49.4627	358.587	49.4627	345.044
49.9837	359.08	49.9837	350.379
50.5046	378.961	50.5046	362.018
51.0277	391.125	51.0277	379.225
51.5485	392.731	51.5485	393.058
52.0694	412.693	52.0694	381.905
52.5902	402.834	52.5902	390.969
53.111	423.032	53.111	402.008
53.6317	425.896	53.6317	404.024
54.1546	431.589	54.1546	407.018
54.6753	437.453	54.6753	408.563
55.1959	444.626	55.1959	426.646
55.7166	447.11	55.7166	421.822
56.2372	456.693	56.2372	437.072
56.7578	476.247	56.7578	450.883
57.2783	485.694	57.2783	463.961
57.7988	489.572	57.7988	463.898
58.3215	499.065	58.3215	482.044
58.8419	505.156	58.8419	501.126
59.3624	521.918	59.3624	518.982
59.8828	526.299	59.8828	522.073
60.4031	521.71	60.4031	515.336
60.9235	528.395	60.9235	489.92
61.4438	511.767	61.4438	497.726
61.9641	529.666	61.9641	511.892
62.4844	529.724	62.4844	507.786
63.0046	547.01	63.0046	530.289
63.5248	546.879	63.5248	525.241
64.045	558.623	64.045	539.789
64.5651	572.475	64.5651	533.05
65.0852	566.967	65.0852	552.558
65.6053	590.045	65.6053	570.15
66.1254	591.914	66.1254	573.37
66.6454	623.995	66.6454	596.265
67.1654	641.861	67.1654	626.186
67.6854	650.926	67.6854	626.558
68.2053	682.377	68.2053	632.431
68.7252	670.688	68.7252	651.701
69.2451	704.434	69.2451	668.95
69.765	728.068	69.765	681.76
70.2848	732.593	70.2848	718.685
70.8046	765.701	70.8046	752.08
71.3244	774.058	71.3244	783.921
71.8441	794.306	71.8441	784.409
72.3638	816.705	72.3638	770.259
72.8835	824.162	72.8835	777.929
73.4032	834.09	73.4032	818.283
73.9228	850.092	73.9228	812.482
74.4424	873.656	74.4424	869.757
74.9619	881.629	74.9619	899.196
75.4815	887.351	75.4815	893.313
76.001	924.808	76.001	858.964
76.5205	899.84	76.5205	852.263
77.0399	900.755	77.0399	859.949
77.5572	904.539	77.5572	850.636
78.0766	901.425	78.0766	859.153
78.596	901.831	78.596	837.634
79.1153	912.907	79.1153	856.813
79.6346	892.861	79.6346	847.507
80.1539	902.295	80.1539	838.444
80.6731	889.067	80.6731	842.617
81.1924	890.716	81.1924	829.831
81.7094	899.102	81.7094	825.829
82.2286	902.184	82.2286	847.93
82.7477	910.693	82.7477	884.627
83.2668	883.606	83.2668	876.645
83.7859	866.248	83.7859	837.515
84.305	869.895	84.305	788.218
84.8218	875.094	84.8218	775.834
85.3408	853.835	85.3408	784.112
85.8598	849.592	85.8598	766.36
86.3787	833.93	86.3787	762.688
86.8976	817.336	86.8976	747.252
87.4144	832.702	87.4144	751.687
87.9332	814.82	87.9332	740.781
88.452	819.62	88.452	731.741
88.9708	822.163	88.9708	720.196
89.4896	814.671	89.4896	719.162
90.0062	822.906	90.0062	735.454
90.5249	826.109	90.5249	749.421
91.0436	808.457	91.0436	778.967
91.5622	812.785	91.5622	759.54
92.0787	802.227	92.0787	726.462
92.5973	797.938	92.5973	720.157
93.1159	796.633	93.1159	717.771
93.6344	809.016	93.6344	717.742
94.1508	809.606	94.1508	763.357
94.6692	828.59	94.6692	769.277
95.1877	824.929	95.1877	759.887
95.704	827.806	95.704	739.773
96.2223	856.638	96.2223	761.472
96.7407	894.412	96.7407	826.656
97.2569	956.469	97.2569	892.913
97.7752	1066.58	97.7752	1033.28
98.2935	1178.58	98.2935	1218.75
98.8096	1260.36	98.8096	1382.54
99.3278	1182.78	99.3278	1349.02
99.846	1048.67	99.846	1137.67
100.362	936.307	100.362	935.888
100.88	887.018	100.88	830.074
101.398	838.184	101.398	757.75
101.914	803.608	101.914	713.613
102.432	796.85	102.432	683.671
102.95	771.194	102.95	661.48
103.466	769.768	103.466	662.511
103.984	777.491	103.984	646.129
104.5	766.908	104.5	651.674
105.018	754.328	105.018	641.254
105.536	763.452	105.536	642.99
106.051	778.517	106.051	659.208
106.569	771.135	106.569	653.679
107.085	766.776	107.085	656.271
107.603	748.702	107.603	620.632
108.118	751.369	108.118	599.633
108.636	751.9	108.636	593.358
109.154	739.493	109.154	594.175
109.669	735.662	109.669	583.88
110.187	724.199	110.187	575.611
110.702	730.932	110.702	576.622
111.22	734.118	111.22	577.506
111.735	728.216	111.735	569.989
112.253	727.57	112.253	568.483
112.768	711.92	112.768	549.733
113.285	710.039	113.285	559.352
113.801	709.972	113.801	561.356
114.318	711.754	114.318	567.967
114.833	709.391	114.833	574.728
115.351	702.316	115.351	564.365
115.866	694.383	115.866	548.435
116.383	682.597	116.383	542.926
116.898	682.214	116.898	550.479
117.415	688.702	117.415	544.472
117.93	695.093	117.93	534.215
118.445	670.688	118.445	531.971
118.963	669.255	118.963	509.624
119.478	666.827	119.478	525.434
119.995	668.8	119.995	515.008
120.51	651.791	120.51	515.885
121.027	644.725	121.027	516.969
121.541	652.291	121.541	512.432
122.056	653.875	122.056	520.074
122.573	650.36	122.573	540.596
123.088	641.812	123.088	539.36
123.605	642.436	123.605	515.393
124.119	627.469	124.119	511.237
124.634	634.662	124.634	509.535
125.151	648.932	125.151	488.354
125.666	637.272	125.666	492.379
126.182	641.352	126.182	495.786
126.697	643.596	126.697	490.172
127.211	637.423	127.211	467.404
127.728	645.896	127.728	496.393
128.243	637.052	128.243	494.28
128.757	635.346	128.757	495.552
129.274	619.621	129.274	488.614
129.788	624.093	129.788	481.041
130.302	631.45	130.302	482.198
130.819	641.428	130.819	486.922
131.333	618.813	131.333	480.659
131.847	615.247	131.847	483.916
132.362	611.887	132.362	477.796
132.878	621.702	132.878	465.565
133.392	615.937	133.392	465.855
133.906	603.239	133.906	471.722
134.423	600.96	134.423	465.155
134.937	606.059	134.937	468.202
135.451	607.927	135.451	469.703
135.965	592.947	135.965	471.121
136.481	604.883	136.481	480.51
136.995	592.397	136.995	467.83
137.509	599.242	137.509	475.813
138.023	597.234	138.023	485.228
138.539	616.745	138.539	511.982
139.053	604.025	139.053	502.482
139.567	599.101	139.567	494.955
140.081	599.334	140.081	482.472
140.594	585.823	140.594	462.451
141.11	591.451	141.11	461.06
141.624	597.032	141.624	480.83
142.138	588.181	142.138	465.524
142.652	586.741	142.652	476.359
143.165	591.128	143.165	464.425
143.679	594.027	143.679	464.887
144.195	585.88	144.195	470.188
144.708	573.496	144.708	463.913
145.222	573.275	145.222	466.013
145.735	574.816	145.735	472.615
146.249	589.616	146.249	473.293
146.762	579.65	146.762	463.995
147.276	591.893	147.276	456.478
147.791	569.131	147.791	472.424
148.305	575.089	148.305	471.002
148.818	567.618	148.818	462.646
149.331	559.327	149.331	454.611
149.845	564.576	149.845	454.016
150.358	572.498	150.358	456.082
150.871	560.971	150.871	450.564
151.384	549.358	151.384	445.488
151.897	558.564	151.897	452.101
152.411	555.81	152.411	442.755
152.926	547.651	152.926	444.717
153.439	535.615	153.439	447.006
153.952	538.327	153.952	438.822
154.465	542.519	154.465	451.1
154.978	538.771	154.978	443.624
155.491	540.616	155.491	436.411
156.004	544.654	156.004	432.342
156.517	522.539	156.517	431.112
157.03	525.559	157.03	431.499
157.543	533.495	157.543	423.074
158.056	529.21	158.056	420.015
158.568	527.086	158.568	430.416
159.081	515.004	159.081	410.351
159.594	523.475	159.594	415.706
160.107	514.207	160.107	422.647
160.619	510.067	160.619	419.087
161.132	509.296	161.132	405.017
161.645	504.661	161.645	414.65
162.157	514.97	162.157	418.349
162.67	514.692	162.67	396.912
163.182	508.824	163.182	405.99
163.695	497.208	163.695	406.036
164.205	494.721	164.205	413.898
164.718	501.894	164.718	406.888
165.23	493.471	165.23	395.714
165.743	492.783	165.743	405.662
166.255	491.946	166.255	390.867
166.768	491.385	166.768	393.656
167.28	487.843	167.28	394.334
167.792	489.559	167.792	400.725
168.304	477.139	168.304	399.927
168.817	502.002	168.817	393.735
169.329	487.3	169.329	388.904
169.839	485.401	169.839	390.301
170.351	488.983	170.351	398.321
170.863	494.587	170.863	386.158
171.375	483.765	171.375	385.701
171.888	482.421	171.888	398.143
172.4	487.533	172.4	396.671
172.912	481.875	172.912	385.515
173.421	483.088	173.421	374.83
173.933	457.425	173.933	385.839
174.445	476.875	174.445	381.247
174.957	470.79	174.957	379.979
175.469	483.842	175.469	393.962
175.979	467.335	175.979	390.61
176.491	478.202	176.491	385.859
177.003	479.264	177.003	382.243
177.514	476.803	177.514	386.167
178.026	476.449	178.026	381.736
178.536	469.26	178.536	381.653
179.047	474.915	179.047	379.883
179.559	465.114	179.559	382.461
180.071	469.998	180.071	379.108
180.58	475.5	180.58	386.443
181.092	444.132	181.092	377.756
181.603	461.703	181.603	385.004
182.115	462.337	182.115	369.806
182.624	475.101	182.624	376.956
183.136	440.622	183.136	395.472
183.647	463.482	183.647	385.953
184.156	465.199	184.156	382.856
184.668	462.164	184.668	368.785
185.179	460.327	185.179	372.21
185.69	468.65	185.69	385.65
186.2	470.496	186.2	391.615
186.711	461.612	186.711	386.536
187.222	468.097	187.222	375.465
187.731	466.057	187.731	380.464
188.242	463.371	188.242	380.156
188.754	463.305	188.754	373.145
189.263	443.812	189.263	378.845
189.774	467.683	189.774	374.196
190.285	471.744	190.285	376.167
190.794	465.508	190.794	380.332
191.305	449.835	191.305	385.33
191.814	467.617	191.814	381.136
192.325	456.286	192.325	378.917
192.836	447.935	192.836	369.664
193.344	453.08	193.344	375.861
193.855	456.033	193.855	375.239
194.366	453.319	194.366	382.607
194.875	469.57	194.875	374.458
195.386	460.446	195.386	383.149
195.894	449.09	195.894	375.682
196.405	437.94	196.405	371.805
196.914	463.799	196.914	371.678
197.424	445.795	197.424	371.148
197.935	452.542	197.935	375.56
198.443	450.773	198.443	378.725
198.954	446.943	198.954	378.835
199.462	462.622	199.462	373.708
199.973	442.79	199.973	390.139
200.481	453.939	200.481	392.952
200.992	451.124	200.992	385.157
201.5	445.132	201.5	384.657
201.601	445.819	201.601	382.646
202.114	460.849	202.114	383.226
202.624	461.463	202.624	391.03
203.137	469.203	203.137	379.62
203.647	460.58	203.647	374.561
204.16	457.035	204.16	383.197
204.67	457.543	204.67	377.513
205.182	446.985	205.182	376.847
205.695	461.977	205.695	388.863
206.205	460.904	206.205	393.604
206.717	434.975	206.717	385.098
207.227	465.347	207.227	382.374
207.739	443.486	207.739	369.472
208.249	442.873	208.249	359.484
208.762	454.237	208.762	389.065
209.272	454.367	209.272	378.898
209.782	456.045	209.782	373.411
210.294	429.621	210.294	378.484
210.804	444.93	210.804	375.048
211.316	460.574	211.316	365.435
211.826	433.888	211.826	377.196
212.338	455.673	212.338	375.855
212.847	453.599	212.847	367.876
213.359	437.967	213.359	365.404
213.869	445.973	213.869	361.457
214.379	459.793	214.379	363.555
214.891	428.008	214.891	356.029
215.4	430.572	215.4	359.152
215.912	430.946	215.912	367.114
216.422	447.688	216.422	358.612
216.931	447.046	216.931	376.082
217.443	433.568	217.443	346.11
217.953	455.308	217.953	358.31
218.464	428.532	218.464	343.899
218.974	436.472	218.974	358.645
219.483	434.613	219.483	371.93
219.995	440.411	219.995	357.963
220.504	438.687	220.504	349.806
221.014	435.149	221.014	358.141
221.525	430.607	221.525	345.262
222.034	458.274	222.034	350.877
222.544	428.273	222.544	343.785
223.055	422.365	223.055	360.675
223.564	428.015	223.564	351.668
224.074	425.243	224.074	345.147
224.585	429.105	224.585	350.415
225.094	419.042	225.094	356.054
225.603	440.178	225.603	352.32
226.114	440.138	226.114	346.753
226.623	426.004	226.623	339.54
227.132	417.855	227.132	337.843
227.641	415.347	227.641	342.536
228.153	429.854	228.153	337.782
228.662	418.098	228.662	339.477
229.17	423.119	229.17	340.368
229.681	412.425	229.681	336.148
230.19	434.309	230.19	356.193
230.699	423.991	230.699	343.067
231.208	422.528	231.208	336.077
231.717	419.616	231.717	345.215
232.228	405.392	232.228	343.202
232.736	414.644	232.736	340.315
233.245	401.538	233.245	329.098
233.754	423.368	233.754	345.084
234.265	417.122	234.265	333.783
234.773	418.389	234.773	328.638
235.282	416.066	235.282	338.537
235.79	414.616	235.79	347.705
236.299	423.605	236.299	333.992
236.808	422.621	236.808	329.933
237.318	428.283	237.318	334.412
237.827	416.245	237.827	344.089
238.335	423.37	238.335	339.077
238.843	404.998	238.843	339.365
239.352	419.068	239.352	327.295
239.86	412.73	239.86	320.795
240.371	406.902	240.371	323.016
240.879	409.868	240.879	327.233
241.387	400.771	241.387	326.639
241.895	396.668	241.895	312.546
242.404	408.417	242.404	334.224
242.912	418.697	242.912	333.675
243.42	399.303	243.42	338.38
243.928	406.91	243.928	324.298
244.436	412.052	244.436	323.856
244.944	410.954	244.944	330.254
245.454	412.103	245.454	323.172
245.962	408.751	245.962	327.742
246.47	411.798	246.47	320.595
246.978	411.108	246.978	318.101
247.486	398.475	247.486	320.261
247.994	411.893	247.994	319.813
248.502	412.644	248.502	316.683
249.01	404.63	249.01	317.845
249.518	401.914	249.518	312.289
250.026	416.158	250.026	314.95
250.533	396.64	250.533	323.716
251.041	392.446	251.041	319.434
251.549	406.798	251.549	301.227
252.056	402.297	252.056	311.488
252.564	402.728	252.564	319.521
253.072	401.034	253.072	309.952
253.579	394.61	253.579	310.745
254.087	406.15	254.087	314.512
254.594	401.938	254.594	312.031
255.102	406.312	255.102	312.421
255.609	418.251	255.609	326.192
256.117	420.639	256.117	318.067
256.624	404.746	256.624	314.724
257.132	393.082	257.132	316.802
257.639	397.388	257.639	313.517
258.146	398.148	258.146	309.474
258.654	385.148	258.654	315.326
259.159	388.263	259.159	309.218
259.666	400.874	259.666	315.488
260.173	399.019	260.173	303.609
260.681	396.485	260.681	304.003
261.188	401.167	261.188	305.432
261.695	400.221	261.695	308.906
262.202	410.375	262.202	310.907
262.709	407.048	262.709	300
263.216	401.634	263.216	306.47
263.723	400.422	263.723	297.782
264.228	394.921	264.228	305.303
264.735	390.656	264.735	311.806
265.242	384.386	265.242	304.828
265.749	388.924	265.749	300.056
266.256	389.21	266.256	309.043
266.763	402.953	266.763	311.427
267.268	400.481	267.268	311.022
267.775	395.564	267.775	303.962
268.281	394.572	268.281	300.685
268.788	395.421	268.788	302.244
269.295	396.796	269.295	304.952
269.802	400.984	269.802	308.957
270.306	406.578	270.306	305.752
270.813	406.798	270.813	305.982
271.319	393.635	271.319	310.475
271.826	392.192	271.826	313.788
272.331	398.187	272.331	311.681
272.837	398.008	272.837	305.665
273.344	401.818	273.344	300.049
273.85	386.325	273.85	304.154
274.354	389.674	274.354	305.156
274.861	387.023	274.861	303.014
275.367	384.595	275.367	299.125
275.874	386.693	275.874	300.601
276.378	394.172	276.378	303.736
276.884	396.897	276.884	303.777
277.391	400.337	277.391	300.062
277.897	393.606	277.897	301.196
278.401	391.335	278.401	306.924
278.907	381.688	278.907	310.645
279.413	393.042	279.413	306.125
279.917	387.233	279.917	300.476
280.424	390.118	280.424	302.579
280.93	392.873	280.93	304.89
281.434	386.972	281.434	297.55
281.94	392.865	281.94	294.855
282.446	387.726	282.446	299.326
282.95	386.378	282.95	301.47
283.456	392.864	283.456	301.109
283.962	388.442	283.962	296.917
284.465	377.712	284.465	295.07
284.971	378.336	284.971	299.514
285.477	381.326	285.477	302.292
285.981	377.321	285.981	297.018
286.487	388.826	286.487	299.241
286.99	380.171	286.99	295.007
287.496	383.796	287.496	295.856
288.002	388.629	288.002	297.731
288.505	388.197	288.505	301.202
289.011	384.973	289.011	299.219
289.515	375.014	289.515	305.007
290.02	390.003	290.02	298.172
290.526	393.221	290.526	295.663
291.029	386.205	291.029	298.66
291.535	388.525	291.535	295.98
292.038	379.72	292.038	300.726
292.544	376.162	292.544	295.653
293.047	383.622	293.047	290.386
293.552	386.362	293.552	298.432
294.056	378.015	294.056	302.01
294.561	393.208	294.561	299.631
295.064	385.433	295.064	298.807
295.57	383.56	295.57	305.723
296.073	386.755	296.073	298.564
296.578	380.503	296.578	289.295
297.081	386.552	297.081	297.181
297.586	377.216	297.586	309.445
298.089	372.064	298.089	302.529
298.595	382.005	298.595	300.263
299.098	380.476	299.098	298.829
299.603	394.49	299.603	302.542
300.106	388.177	300.106	301.063
300.611	382.68	300.611	312.324
301.114	394.287	301.114	300.603
301.619	384.888	301.619	298.109
302.121	373.989	302.121	302.725
302.624	381.321	302.624	303.439
303.129	387.242	303.129	297.083
303.632	378.431	303.632	302.139
304.137	374.403	304.137	299.426
304.639	387.383	304.639	290.053
305.142	409.787	305.142	299.232
305.647	397.607	305.647	307.743
306.15	385.762	306.15	312.577
306.654	381.375	306.654	307.745
307.157	378.694	307.157	315.032
307.659	387.093	307.659	318.934
308.164	376.126	308.164	311.519
308.667	370.929	308.667	311.997
309.169	383.603	309.169	314.704
309.674	395.994	309.674	309.492
310.176	383.103	310.176	308.247
310.678	390.999	310.678	312.455
311.183	385.288	311.183	312.185
311.685	396.374	311.685	324.353
312.187	400.877	312.187	325.302
312.692	392.14	312.692	318.942
313.194	387.454	313.194	318.318
313.696	386.433	313.696	320.672
314.201	393.04	314.201	325.604
314.703	395.428	314.703	324.382
315.205	388.89	315.205	327.564
315.709	397.247	315.709	319.737
316.211	385.434	316.211	325.677
316.713	384.226	316.713	337.597
317.215	395.6	317.215	323.407
317.719	393.896	317.719	320.993
318.221	391.368	318.221	314.773
318.723	387.066	318.723	328.996
319.225	385.461	319.225	334.413
319.729	399.19	319.729	331.385
320.231	390.038	320.231	338.226
320.733	392.123	320.733	330.451
321.235	405.772	321.235	336.01
321.737	395.609	321.737	323.95
322.24	396.29	322.24	332.475
322.742	403.346	322.742	338.132
323.244	406.7	323.244	342.825
323.746	403.592	323.746	340.311
324.247	411.094	324.247	346.97
324.751	412.591	324.751	352.176
325.253	406.937	325.253	344.471
325.754	393.527	325.754	346.025
326.256	401.583	326.256	355.885
326.757	396.413	326.757	369.72
327.259	410.728	327.259	360.502
327.762	401.928	327.762	359.313
328.264	409.955	328.264	362.19
328.765	414.401	328.765	377.706
329.266	421.404	329.266	372.901
329.768	414.81	329.768	360.344
330.269	414.471	330.269	364.544
330.77	416.772	330.77	370.03
331.272	416.595	331.272	362.209
331.773	417.544	331.773	363.001
332.276	415.678	332.276	369.379
332.777	415.892	332.777	371.212
333.279	405.084	333.279	369.364
333.78	409.185	333.78	369.763
334.281	403.706	334.281	371.318
334.782	409.161	334.782	359.88
335.283	403.741	335.283	374.661
335.784	413.208	335.784	361.394
336.285	415.919	336.285	355.89
336.786	390.149	336.786	356.404
337.287	417.099	337.287	351.462
337.788	399.505	337.788	354.41
338.289	407.548	338.289	357.324
338.79	398.637	338.79	355.314
339.29	401.168	339.29	356.736
339.791	400.281	339.791	345.636
340.292	412.544	340.292	354.727
340.793	400.674	340.793	334.334
341.294	393.218	341.294	343.633
341.794	402.883	341.794	344.414
342.295	400.645	342.295	348.469
342.796	388.212	342.796	342.977
343.296	398.116	343.296	341.78
343.797	396.06	343.797	333.42
344.297	385.812	344.297	335.223
344.798	405.31	344.798	333.432
345.298	392.374	345.298	338.707
345.799	399.51	345.799	335.968
346.299	387.233	346.299	347.964
346.8	391.334	346.8	341.044
347.298	381.178	347.298	343.108
347.799	384.045	347.799	343.165
348.299	411.713	348.299	338.993
348.799	402.421	348.799	333.211
349.299	370.24	349.299	334.7
349.8	383.754	349.8	327.901
350.3	383.836	350.3	338.667
350.8	381.203	350.8	342.956
351.3	375.812	351.3	332.364
351.798	387.144	351.798	341.278
352.299	397.866	352.299	335.876
352.799	393.843	352.799	337.394
353.299	389.899	353.299	339.251
353.799	391.021	353.799	345.766
354.299	396.539	354.299	338.364
354.797	393.455	354.797	333.685
355.297	389.106	355.297	331.207
355.797	387.686	355.797	325.325
356.297	383.373	356.297	326.69
356.797	385.4	356.797	335.909
357.294	384.137	357.294	322.269
357.794	375.534	357.794	336.138
358.294	385.874	358.294	334.535
358.794	380.47	358.794	345.858
359.293	384.605	359.293	337.841
359.791	369.098	359.791	345.021
360.291	379.169	360.291	338.501
360.791	386.18	360.791	352.463
361.29	393.068	361.29	329.491
361.788	385.525	361.788	343.989
362.287	386.651	362.287	336.87
362.787	387.56	362.787	339.344
363.286	378.323	363.286	323.796
363.784	357.089	363.784	331.395
364.283	380.325	364.283	325.929
364.783	377.203	364.783	328.05
365.28	392.607	365.28	335.559
365.78	400.78	365.78	335.404
366.279	380.324	366.279	338.136
366.776	373.051	366.776	331.978
367.276	385.791	367.276	336.612
367.775	372.616	367.775	336.29
368.272	395.282	368.272	342.285
368.771	393.666	368.771	327.385
369.27	389.465	369.27	332.737
369.768	372.355	369.768	328.426
370.267	376.85	370.267	322.24
370.766	370.724	370.766	344.626
371.263	388.01	371.263	337.968
371.762	386.402	371.762	321.942
371.909	387.109	371.909	321.893
372.41	374.729	372.41	350.747
372.911	380.906	372.911	336.349
373.41	371.411	373.41	347.86
373.911	396.834	373.911	345.533
374.412	359.252	374.412	342.664
374.911	403.921	374.911	341.827
375.412	402.304	375.412	342.652
375.913	388.141	375.913	345.872
376.412	390.043	376.412	352.355
376.913	396.662	376.913	349.611
377.414	389.937	377.414	348.516
377.912	397.93	377.912	355.052
378.413	400.829	378.413	354.421
378.914	396.028	378.914	357.613
379.412	397.13	379.412	355.246
379.913	395.579	379.913	341.136
380.412	396.995	380.412	360.174
380.912	403.306	380.912	351.626
381.413	408.032	381.413	372.552
381.912	394.054	381.912	362.403
382.412	402.694	382.412	348.45
382.911	394.966	382.911	356.18
383.411	401.106	383.411	374.521
383.912	379.98	383.912	377.723
384.41	398.731	384.41	365.229
384.91	396.008	384.91	359.123
385.409	399.125	385.409	365.522
385.909	389.76	385.909	372.973
386.407	398.998	386.407	378.372
386.908	405.773	386.908	369.28
387.406	406.663	387.406	373.202
387.906	402.295	387.906	379.057
388.404	404.745	388.404	369.953
388.905	409.747	388.905	379.931
389.403	394.139	389.403	367.398
389.903	394.224	389.903	357.561
390.401	407.83	390.401	370.648
390.901	400.359	390.901	370.171
391.399	415.995	391.399	360.362
391.899	402.228	391.899	374.521
392.397	401.782	392.397	378.764
392.897	405.11	392.897	384.302
393.395	404.775	393.395	381.142
393.895	408.15	393.895	388.216
394.393	391.975	394.393	379.912
394.893	411.292	394.893	379.736
395.391	404.562	395.391	380.212
395.89	416.407	395.89	382.007
396.388	392.765	396.388	390.216
396.886	403.818	396.886	385.113
397.386	414.891	397.386	375.598
397.883	407.673	397.883	378.005
398.383	411.072	398.383	381.456
398.881	411.221	398.881	384.638
399.378	411.778	399.378	396.131
399.878	406.909	399.878	397.924
400.375	408.62	400.375	389.021
400.875	404.405	400.875	402.89
401.372	423.253	401.372	383.349
401.87	419.533	401.87	400.523
402.369	415.212	402.369	412.168
402.867	417.742	402.867	404.593
403.364	417.264	403.364	403.171
403.863	405.001	403.863	407.424
404.361	426.583	404.361	400.824
404.858	418.774	404.858	403.832
405.357	425.875	405.357	400.722
405.855	425.747	405.855	403.868
406.352	422.297	406.352	402.562
406.851	434.509	406.851	411.349
407.348	428.113	407.348	410.031
407.845	419.142	407.845	418.996
408.342	419.469	408.342	408.05
408.842	424.999	408.842	415.892
409.339	418.707	409.339	406.157
409.836	416.656	409.836	424.283
410.335	432.171	410.335	414.59
410.832	420.021	410.832	421.87
411.329	422.821	411.329	411.611
411.826	426.073	411.826	425.812
412.324	429.676	412.324	427.639
412.821	417.388	412.821	421.178
413.318	428.719	413.318	418.454
413.815	420.688	413.815	421.166
414.312	415.263	414.312	428.535
414.811	431.633	414.811	428.054
415.307	425.976	415.307	444.004
415.804	415.764	415.804	431.048
416.301	423.454	416.301	425.194
416.799	427.709	416.799	420.904
417.296	427.967	417.296	423.622
417.792	426.911	417.792	429.696
418.289	431.618	418.289	436.405
418.786	438.418	418.786	431.559
419.282	431.581	419.282	430.172
419.781	438.883	419.781	451.609
420.277	443.166	420.277	445.763
420.773	443.157	420.773	459.481
421.27	426.692	421.27	438.35
421.766	437.196	421.766	449.113
422.263	440.209	422.263	454.448
422.759	442.107	422.759	449.862
423.255	430.786	423.255	450.085
423.754	441.283	423.754	454.609
424.25	440.269	424.25	459.96
424.746	443.731	424.746	454.206
425.242	449.105	425.242	462.791
425.738	443.29	425.738	461.788
426.234	446.31	426.234	475.019
426.731	451.981	426.731	472.671
427.227	454.549	427.227	479.275
427.723	449.473	427.723	483.806
428.219	460.923	428.219	490.761
428.715	458.338	428.715	489.573
429.211	461.962	429.211	489.938
429.707	488.201	429.707	510.177
430.205	491.191	430.205	509.078
430.701	486.94	430.701	529.661
431.196	489.861	431.196	530.413
431.692	503.111	431.692	534.908
432.188	508.918	432.188	571.305
432.684	512.679	432.684	570.333
433.18	531.53	433.18	597.684
433.675	545.795	433.675	608.027
434.171	547.675	434.171	610.778
434.667	572.341	434.667	657.744
435.162	579.853	435.162	681.091
435.658	594.022	435.658	713.322
436.154	616.303	436.154	733.199
436.647	650.759	436.647	762.059
437.143	651.015	437.143	796.133
437.638	654.52	437.638	816.116
438.134	651.504	438.134	803.323
438.629	641.175	438.629	790.418
439.124	618.312	439.124	770.817
439.62	592.257	439.62	719.496
440.115	559.19	440.115	683.753
440.611	550.723	440.611	652.505
441.106	522.196	441.106	600.584
441.601	501.766	441.601	561.033
442.096	484.891	442.096	531.915
442.592	473.7	442.592	513.939
443.085	468.342	443.085	500.703
443.58	456.102	443.58	481.601
444.075	448.889	444.075	468.362
444.57	435.766	444.57	454.781
445.066	422.212	445.066	432.875
445.561	413.997	445.561	420.371
446.056	409.181	446.056	409.571
446.551	405.923	446.551	400.328
447.044	405.355	447.044	389.549
447.539	395.216	447.539	390.749
448.034	398.051	448.034	381.934
448.529	394.67	448.529	372.898
449.023	384.971	449.023	363.292
449.516	387.418	449.516	361.982
450.011	391.869	450.011	360.484
450.506	386.774	450.506	358.607
451.001	384.712	451.001	357.9
451.495	371.852	451.495	351.26
451.988	374.854	451.988	347.173
452.483	383.117	452.483	337.612
452.978	381.652	452.978	334.01
453.472	374.128	453.472	342.82
453.967	373.199	453.967	346.878
454.459	368.469	454.459	341.465
454.954	365.094	454.954	334.393
455.449	375.064	455.449	337.118
455.943	384.576	455.943	331.767
456.436	379.78	456.436	334.419
456.93	377.708	456.93	332.24
457.424	377.841	457.424	329.24
457.917	375.247	457.917	327.476
458.411	366.619	458.411	335.91
458.906	359.656	458.906	328.087
459.4	367.781	459.4	322.167
459.892	374.428	459.892	328.496
460.386	360.396	460.386	328.446
460.881	354.785	460.881	332.618
461.373	373.981	461.373	334.348
461.867	381.769	461.867	316.83
462.361	366.412	462.361	316.322
462.853	362.756	462.853	324.253
463.348	365.272	463.348	318.149
463.842	374.312	463.842	308.973
464.334	372.694	464.334	311.819
464.828	378.483	464.828	310.859
465.32	371.808	465.32	320.131
465.814	373.55	465.814	311.566
466.308	362.981	466.308	305.945
466.799	359.773	466.799	310.804
467.293	364.559	467.293	315.265
467.785	358.368	467.785	313.2
468.279	359.677	468.279	316.211
468.773	364.698	468.773	320.63
469.265	368.029	469.265	311.517
469.758	365.561	469.758	307.73
470.25	360.497	470.25	309.761
470.744	363.572	470.744	309.397
471.238	369.652	471.238	318.596
471.729	361.723	471.729	321.176
472.223	361.073	472.223	321.316
472.714	360.438	472.714	315.631
473.208	367.691	473.208	319.35
473.7	367.158	473.7	315.854
474.193	358.956	474.193	314.1
474.685	355.694	474.685	310.276
475.178	366.243	475.178	312.408
475.669	360.83	475.669	308.035
476.163	364.74	476.163	315.623
476.654	370.178	476.654	318.29
477.148	358.335	477.148	319.932
477.639	355.921	477.639	313.716
478.132	362.105	478.132	324.527
478.624	372.21	478.624	330.734
479.117	378.498	479.117	358.253
479.608	378.041	479.608	382.569
480.101	372.099	480.101	371.483
480.592	358.82	480.592	327.218
481.084	367.988	481.084	318.358
481.577	372.467	481.577	314.141
482.068	356.275	482.068	313.489
482.561	377.598	482.561	324.95
483.052	372.554	483.052	320.007
483.545	371.154	483.545	312.625
484.036	367.221	484.036	317.257
484.527	364.525	484.527	322.279
485.02	361.799	485.02	308.742
485.511	357.102	485.511	326.99
486.004	366.301	486.004	322.01
486.494	371.812	486.494	329.81
486.985	373.184	486.985	309.617
487.478	372.829	487.478	322.236
487.969	365.552	487.969	313.677
488.46	366.602	488.46	310.228
488.952	363.094	488.952	320.58
489.443	369.09	489.443	321.07
489.934	373.504	489.934	321.721
490.426	371.107	490.426	313.058
490.917	362.247	490.917	319.095
491.407	357.427	491.407	310.62
491.9	371.198	491.9	307.257
492.391	374.413	492.391	319.237
492.881	375.746	492.881	322.167
493.374	369.567	493.374	309.02
493.864	373.469	493.864	322.996
494.354	370.03	494.354	312.414
494.845	378.374	494.845	310.398
495.337	349.322	495.337	317.165
495.828	359.293	495.828	325.135
496.318	372.186	496.318	323.543
496.81	369.313	496.81	312.297
497.3	363.482	497.3	323.821
497.791	365.167	497.791	318.157
498.281	366.136	498.281	312.479
498.771	357.821	498.771	304.78
499.263	365.817	499.263	305.244
499.753	364.94	499.753	307.898
500.243	358.462	500.243	297.747
500.734	352.661	500.734	297.141
501.226	359.85	501.226	309.957
501.716	367.319	501.716	298.99
502.206	370.79	502.206	297.001
502.696	364.487	502.696	312.631
503.186	350.332	503.186	293.499
503.675	349.385	503.675	286.895
504.167	366.139	504.167	289.859
504.657	357.714	504.657	294.95
505.147	355.763	505.147	300.635
505.637	348.5	505.637	291.193
506.127	364.557	506.127	298.412
506.616	335.872	506.616	295.355
507.108	358.573	507.108	289.75
507.598	350.285	507.598	288.163
508.088	364.441	508.088	295.764
508.577	361.477	508.577	292.627
509.067	356.118	509.067	289.615
509.556	359.256	509.556	290.705
510.046	356.1	510.046	286.417
510.536	350.129	510.536	296.208
511.025	359.783	511.025	290.94
511.515	357.269	511.515	296.205
512.006	352.09	512.006	287.128
512.495	354.411	512.495	280.099
512.985	358.452	512.985	291.134
513.474	356.893	513.474	281.867
513.964	347.534	513.964	279.524
514.453	346.944	514.453	277.558
514.942	333.965	514.942	293.81
515.432	344.504	515.432	299.322
515.921	343.286	515.921	296.39
516.41	355.837	516.41	291.607
516.899	356.5	516.899	286.561
517.388	355.537	517.388	285.363
517.878	350.402	517.878	285.795
518.367	343.524	518.367	282.557
518.856	346.013	518.856	277.033
519.345	344.671	519.345	286.817
519.834	351.169	519.834	293.378
520.323	352.521	520.323	292.543
520.812	343.517	520.812	282.641
521.301	348.295	521.301	277.649
521.79	349.169	521.79	283.14
522.279	340.895	522.279	278.356
522.768	337.712	522.768	275.611
523.257	337.736	523.257	278.18
523.743	344.697	523.743	284.613
524.232	346.567	524.232	287.548
524.721	339.453	524.721	288.307
525.21	344.8	525.21	281.749
525.698	337.686	525.698	287.571
526.187	349.354	526.187	286.072
526.676	342.998	526.676	279.363
527.165	342.699	527.165	280.75
527.653	342.256	527.653	284.19
528.142	335.774	528.142	283.102
528.628	346.726	528.628	272.249
529.117	348.333	529.117	282.614
529.605	335.483	529.605	280.868
530.094	340.498	530.094	282.155
530.582	347.157	530.582	285.541
531.071	340.798	531.071	282.596
531.559	338.362	531.559	280.394
532.046	343.317	532.046	281.182
532.534	337.035	532.534	284.393
533.022	342.409	533.022	284.55
533.511	339.488	533.511	284.126
533.999	342.203	533.999	287.241
534.487	335.571	534.487	277.616
534.973	339.412	534.973	287.186
535.462	335.496	535.462	291.703
535.95	338.528	535.95	289.277
536.438	335.512	536.438	284.731
536.924	334.639	536.924	281.445
537.412	353.246	537.412	291.941
537.9	345.312	537.9	271.103
538.388	342.343	538.388	287.003
538.874	340.592	538.874	288.058
539.362	351.321	539.362	284.303
539.85	343.454	539.85	279.019
540.338	348.124	540.338	284.243
540.824	338.757	540.824	286.233
541.312	340.983	541.312	282.233
541.8	351.783	541.8	275.003
541.95	354.49	541.95	278.329
542.44	335.105	542.44	282.187
542.93	332.869	542.93	285.727
543.42	337.329	543.42	273.997
543.908	346.605	543.908	282.282
544.397	338.776	544.397	271.939
544.887	332.562	544.887	287.465
545.377	347.495	545.377	277.664
545.864	344.742	545.864	281.496
546.354	348.532	546.354	275.705
546.844	340.509	546.844	280.215
547.333	334.874	547.333	277.903
547.821	349.505	547.821	268.412
548.31	337.164	548.31	276.454
548.8	343.074	548.8	268.945
549.289	337.006	549.289	272.476
549.777	344.064	549.777	273.184
550.266	345.675	550.266	277.885
550.756	345.196	550.756	279.933
551.243	350.34	551.243	274.732
551.733	341.712	551.733	281.395
552.222	351.621	552.222	282.694
552.709	344.913	552.709	274.421
553.198	335.073	553.198	282.037
553.688	354.633	553.688	290.959
554.175	333.453	554.175	276.921
554.664	341.896	554.664	275.248
555.153	336.021	555.153	281.766
555.641	342.303	555.641	285.318
556.13	342.289	556.13	279.065
556.619	343.134	556.619	281.277
557.106	335.609	557.106	282.689
557.595	351.292	557.595	277.628
558.082	352.094	558.082	275.031
558.571	348.683	558.571	274.402
559.06	351.164	559.06	285.055
559.547	346.706	559.547	275.752
560.036	351.499	560.036	288.115
560.523	341.973	560.523	279.97
561.011	351.172	561.011	274.399
561.5	348.361	561.5	285.415
561.987	351.815	561.987	285.621
562.476	342.374	562.476	278.432
562.963	346.04	562.963	288.01
563.451	350.02	563.451	287.457
563.938	342.675	563.938	284.067
564.427	354.551	564.427	287.098
564.913	356.806	564.913	286.797
565.402	360.321	565.402	294.098
565.891	355.176	565.891	281.442
566.377	355.715	566.377	286.777
566.866	352.563	566.866	278.313
567.352	351.832	567.352	284.602
567.841	366.694	567.841	284.589
568.327	356.444	568.327	275.072
568.816	346.892	568.816	275.782
569.302	339.329	569.302	279.938
569.791	351.406	569.791	287.324
570.277	355.575	570.277	294.127
570.763	355.631	570.763	295.084
571.252	353.556	571.252	286.142
571.738	353.086	571.738	280.293
572.226	354.919	572.226	277.974
572.712	352.051	572.712	273.196
573.201	342.676	573.201	277.647
573.687	349.29	573.687	278.991
574.175	359.722	574.175	282.518
574.661	358.2	574.661	283.752
575.147	341.196	575.147	283.2
575.635	351.629	575.635	275.369
576.121	358.788	576.121	283.973
576.609	348.862	576.609	285.657
577.095	353.967	577.095	279.206
577.581	363.144	577.581	284.495
578.069	358.501	578.069	290.849
578.555	365.674	578.555	291.069
579.041	359.751	579.041	283.601
579.529	358.592	579.529	274.48
580.015	346.937	580.015	282.13
580.503	341.824	580.503	283.517
580.988	361.105	580.988	278.861
581.474	352.765	581.474	279.685
581.962	359.235	581.962	271.604
582.447	350.716	582.447	274.593
582.933	360.812	582.933	261.914
583.421	348.402	583.421	270.088
583.906	362.254	583.906	286.533
584.392	352.181	584.392	274.729
584.878	342.373	584.878	275.982
585.365	338.208	585.365	271.958
585.851	348.05	585.851	270.164
586.336	342.775	586.336	278.86
586.824	347.53	586.824	269.29
587.309	336.455	587.309	278.534
587.795	353.651	587.795	260.236
588.28	334.199	588.28	261.399
588.767	340.566	588.767	262.308
589.253	337.969	589.253	255.39
589.738	333.413	589.738	264.199
590.223	338.635	590.223	255.236
590.711	336.158	590.711	253.694
591.196	336.918	591.196	252.948
591.681	334.818	591.681	251.167
592.166	337.522	592.166	262.986
592.651	326.25	592.651	240.607
593.138	327.43	593.138	244.496
593.624	327.789	593.624	253.842
594.109	332.906	594.109	260.821
594.594	338.8	594.594	247.825
595.079	316.886	595.079	253.143
595.566	333.163	595.566	246.75
596.051	329.859	596.051	250.513
596.536	334.556	596.536	247.905
597.021	323.777	597.021	248.081
597.506	311.091	597.506	242.095
597.99	321.496	597.99	243.383
598.475	328.587	598.475	247.416
598.962	323.145	598.962	240.449
599.447	333.503	599.447	241.783
599.932	329.564	599.932	251.387
600.416	333.331	600.416	244.47
600.901	326.294	600.901	248.811
601.386	327.352	601.386	251.154
601.87	320.151	601.87	242.933
602.355	316.401	602.355	234.794
602.84	321.482	602.84	243.845
603.326	331.297	603.326	251.31
603.811	320.842	603.811	248.498
604.295	318.305	604.295	243.08
604.78	331.736	604.78	245.648
605.264	325.05	605.264	250.651
605.749	333.858	605.749	235.161
606.233	316.45	606.233	244.518
606.718	322.888	606.718	243.137
607.202	328.102	607.202	247.948
607.686	330.779	607.686	244.298
608.171	326.523	608.171	241.335
608.655	324.118	608.655	235.772
609.139	316.424	609.139	233.952
609.624	323.091	609.624	241.662
610.108	326.724	610.108	248.275
610.592	327.312	610.592	247.878
611.076	314.16	611.076	243.059
611.56	334.974	611.56	242.286
612.045	322.009	612.045	236.322
612.529	325.574	612.529	235.564
613.013	315.156	613.013	227.009
613.497	313.449	613.497	238.402
613.981	327.151	613.981	246.904
614.465	336.529	614.465	242.645
614.949	323.639	614.949	243.206
615.433	310.395	615.433	243.82
615.917	307.973	615.917	235.413
616.398	309.822	616.398	240.347
616.882	318.227	616.882	242.016
617.366	327.083	617.366	240.08
617.85	316.238	617.85	248.283
618.334	318.359	618.334	246.735
618.818	320.431	618.818	244.736
619.301	314.705	619.301	242.29
619.785	319.93	619.785	236.077
620.269	315.994	620.269	246.329
620.752	317.721	620.752	244.355
621.234	312.218	621.234	243.181
621.718	318.067	621.718	239.645
622.201	312.799	622.201	243.998
622.685	321.483	622.685	247.075
623.168	325.103	623.168	244.224
623.652	319.99	623.652	249.685
624.133	321.064	624.133	246.119
624.617	325.609	624.617	228.026
625.1	315.764	625.1	227.128
625.583	313.944	625.583	239.181
626.067	316.453	626.067	237.542
626.55	314.435	626.55	245.066
627.032	319.053	627.032	235.061
627.515	324.586	627.515	238.574
627.998	317.049	627.998	238.844
628.481	317.18	628.481	242.975
628.963	321.572	628.963	243.941
629.446	322.803	629.446	239.412
629.929	320.458	629.929	244.195
630.412	312.473	630.412	241.922
630.893	317.403	630.893	237.49
631.376	311.746	631.376	240.04
631.859	315.887	631.859	241.372
632.342	315.215	632.342	241.727
632.823	323.169	632.823	233.491
633.306	320.265	633.306	236.656
633.789	317.159	633.789	243.85
634.272	322.988	634.272	249.806
634.753	319.063	634.753	244.641
635.236	322.42	635.236	243.857
635.719	314.667	635.719	240.147
636.2	312.19	636.2	239.065
636.683	315.982	636.683	231.157
637.165	319.959	637.165	245.49
637.646	320.412	637.646	239.695
638.129	324.293	638.129	239.417
638.612	327.735	638.612	241.524
639.092	321.959	639.092	240.295
639.575	322.98	639.575	249.235
640.058	325.24	640.058	251.332
640.538	326.477	640.538	252.707
641.021	318.267	641.021	253.806
641.501	315.197	641.501	250.395
641.984	325.354	641.984	241.682
642.466	317.457	642.466	242.883
642.947	309.491	642.947	239.714
643.429	314.982	643.429	245.857
643.91	317.576	643.91	251.928
644.392	322.089	644.392	249.325
644.874	325.741	644.874	254.909
645.355	326.073	645.355	255.266
645.837	323.96	645.837	252.131
646.317	319.45	646.317	254.791
646.8	323.188	646.8	259.107
647.28	326.813	647.28	260.729
647.762	328.828	647.762	261.154
648.244	333.903	648.244	271.667
648.725	325.432	648.725	265.926
649.207	328.159	649.207	265.572
649.687	334.798	649.687	270.112
650.169	332.315	650.169	268.368
650.649	321.997	650.649	270.361
651.131	330.864	651.131	263.649
651.611	329.262	651.611	275.881
652.093	328.622	652.093	270.984
652.573	336.561	652.573	271.836
653.055	338.397	653.055	264.547
653.535	337.639	653.535	258.047
654.015	345.564	654.015	269.801
654.497	337.548	654.497	262.277
654.976	324.204	654.976	257.747
655.458	330.249	655.458	264.902
655.938	333.557	655.938	264.975
656.42	333.362	656.42	256.683
656.899	334.136	656.899	259.229
657.381	331.064	657.381	259.375
657.861	331.435	657.861	257.732
658.341	315.665	658.341	255.881
658.822	327.786	658.822	266.587
659.302	333.234	659.302	271.148
659.783	334.164	659.783	259.764
660.263	336.212	660.263	258.474
660.742	342.701	660.742	256.705
661.224	337.205	661.224	254.38
661.703	336.3	661.703	256.539
662.185	329.421	662.185	253.021
662.664	327.486	662.664	262.702
663.144	327.653	663.144	253.313
663.625	332.484	663.625	248.741
664.104	336.339	664.104	255.88
664.584	327.368	664.584	253.835
665.065	328.583	665.065	258.377
665.544	328.405	665.544	258.588
666.024	331.346	666.024	254.203
666.505	321.947	666.505	254.476
666.984	325.768	666.984	245.662
667.463	324.614	667.463	258.724
667.942	319.085	667.942	258.806
668.423	328.85	668.423	249.754
668.903	336.073	668.903	249.698
669.382	321.05	669.382	247.333
669.863	326.552	669.863	248.631
670.342	332.898	670.342	254.378
670.821	324.507	670.821	249.053
671.3	325.426	671.3	254.117
671.781	324.933	671.781	257.529
672.26	324.074	672.26	250.196
672.738	315.787	672.738	242.792
673.217	326.895	673.217	244.828
673.698	320.404	673.698	240.393
674.177	320.941	674.177	245.252
674.656	319.087	674.656	245.972
675.135	323.788	675.135	244.206
675.613	330.6	675.613	247.68
676.094	335.073	676.094	239.023
676.573	330.338	676.573	247.95
677.051	318.901	677.051	246.459
677.53	318.928	677.53	242.959
678.009	319.037	678.009	257.076
678.489	326.712	678.489	246.086
678.968	317.714	678.968	243.318
679.446	323.136	679.446	241.763
679.925	326.075	679.925	237.807
680.403	318.214	680.403	244.182
680.882	324.536	680.882	235.693
681.36	323.003	681.36	236.102
681.841	319.64	681.841	233.404
682.319	317.467	682.319	245.754
682.797	316.018	682.797	245.189
683.276	328.58	683.276	239.444
683.754	312.728	683.754	233.635
684.232	317.703	684.232	238.442
684.711	320.101	684.711	245.535
685.189	310.668	685.189	245.351
685.667	319.326	685.667	251.408
686.145	328.081	686.145	241.325
686.623	322.176	686.623	242.503
687.103	308.453	687.103	233.785
687.582	325.447	687.582	239.142
688.06	311.687	688.06	241.555
688.538	323.255	688.538	242.86
689.016	317.635	689.016	235.55
689.494	310.11	689.494	236.988
689.972	315.978	689.972	247.257
690.45	313.223	690.45	250.029
690.928	321.057	690.928	233.797
691.406	317.862	691.406	229.376
691.883	320.015	691.883	225.152
692.361	310.75	692.361	237.169
692.839	311.747	692.839	239.951
693.317	309.854	693.317	244.459
693.795	307.233	693.795	233.664
694.272	325.383	694.272	230.651
694.75	304.676	694.75	232.376
695.228	313.04	695.228	234.805
695.706	316.591	695.706	241.008
696.183	320.585	696.183	230.186
696.659	303.213	696.659	238.919
697.136	313.386	697.136	234.753
697.614	317.611	697.614	236.148
698.092	314.02	698.092	236.282
698.569	311.667	698.569	243.148
699.047	317.234	699.047	241.273
699.524	311.984	699.524	234.543
700.002	328.645	700.002	235.382
700.479	305.629	700.479	230.879
700.956	314.844	700.956	225.585
701.434	304.314	701.434	237.127
701.909	319.967	701.909	242.19
702.386	310.108	702.386	226.99
702.864	304.235	702.864	238.032
703.341	314.858	703.341	230.109
703.818	312.577	703.818	245.437
704.295	298.867	704.295	243.243
704.773	314.578	704.773	243.942
705.248	297.626	705.248	235.392
705.725	308.685	705.725	248.552
706.202	307.472	706.202	232.696
706.679	315.505	706.679	233.143
707.156	309.009	707.156	245.062
707.631	308.998	707.631	231.698
708.108	321.663	708.108	249.018
708.585	322.979	708.585	236.903
708.639	322.999	708.639	235.22
709.118	309.901	709.118	237.121
709.595	314.815	709.595	238.123
710.074	312.784	710.074	234.092
710.553	311.751	710.553	245.029
711.032	303.76	711.032	245.118
711.511	300.71	711.511	238.13
711.99	313.551	711.99	229.18
712.468	323.403	712.468	240.103
712.945	315.518	712.945	228.344
713.424	310.582	713.424	238.739
713.903	309.294	713.903	242.663
714.381	310.966	714.381	231.015
714.86	307.311	714.86	230.797
715.337	318.474	715.337	244.227
715.815	302.408	715.815	237.374
716.294	300.96	716.294	238.242
716.772	322.958	716.772	239.951
717.251	309.595	717.251	231.344
717.727	313.56	717.727	229.407
718.206	316.463	718.206	235.147
718.684	312.26	718.684	233.448
719.163	327.586	719.163	237.926
719.639	318.336	719.639	240.8
720.118	303.998	720.118	227.684
720.596	313.941	720.596	239.448
721.074	320.106	721.074	247.1
721.551	318.143	721.551	239.639
722.029	314.157	722.029	226.064
722.507	331.422	722.507	243.473
722.983	312.345	722.983	248.457
723.462	310.967	723.462	228.383
723.94	325.384	723.94	235.935
724.416	321.478	724.416	236.334
724.894	318.135	724.894	229.605
725.372	302.279	725.372	236.863
725.85	314.764	725.85	236.812
726.326	321.959	726.326	239.677
726.804	315.185	726.804	234.04
727.28	311.536	727.28	237.746
727.758	304.969	727.758	235.237
728.236	319.089	728.236	227.928
728.712	314.213	728.712	234.321
729.19	315.873	729.19	247.508
729.668	309.644	729.668	240.519
730.144	321.551	730.144	237.969
730.622	325.654	730.622	237.327
731.099	318.289	731.099	237.357
731.575	324.278	731.575	230.116
732.053	316.236	732.053	241.297
732.529	312.799	732.529	251.972
733.006	312.325	733.006	234.319
733.482	320.429	733.482	241.552
733.96	321.016	733.96	238.107
734.437	311.911	734.437	248.403
734.913	320.635	734.913	237.319
735.391	313.069	735.391	237.626
735.866	317.567	735.866	251.661
736.344	317.173	736.344	239.521
736.819	330.046	736.819	241.753
737.297	320.472	737.297	246.865
737.772	322.847	737.772	243.571
738.25	326.421	738.25	247.349
738.725	319.337	738.725	240.919
739.202	314.894	739.202	239.184
739.678	314.342	739.678	234.015
740.155	307.602	740.155	247.063
740.63	318.486	740.63	242.374
741.108	323.238	741.108	245.378
741.583	313.966	741.583	242.604
742.06	318.006	742.06	252.894
742.535	323.22	742.535	243.233
743.013	310.376	743.013	241.416
743.488	323.174	743.488	234.171
743.965	318.64	743.965	239.389
744.44	311.264	744.44	240.483
744.917	313.346	744.917	239.709
745.392	311.436	745.392	243.059
745.867	323.297	745.867	236.866
746.344	312.596	746.344	233.267
746.819	317.454	746.819	247.761
747.296	317.176	747.296	238.275
747.771	320.708	747.771	240.258
748.248	329.656	748.248	235.934
748.723	317.853	748.723	241.483
749.198	320.231	749.198	232.627
749.674	312.008	749.674	232.443
750.149	318.725	750.149	240.037
750.624	321.323	750.624	236.585
751.101	324.29	751.101	235.187
751.576	326.24	751.576	230.654
752.052	324.747	752.052	242.098
752.527	322.189	752.527	237.421
753.002	311.49	753.002	243.451
753.478	318.778	753.478	238.589
753.953	324.677	753.953	234.758
754.427	319.72	754.427	226.421
754.904	320.841	754.904	241.844
755.378	326.67	755.378	234.224
755.853	320.144	755.853	242.675
756.327	330.523	756.327	233.877
756.804	320.827	756.804	240.908
757.278	327.241	757.278	230.984
757.753	329.286	757.753	238.802
758.229	333.937	758.229	240.156
758.703	326.26	758.703	240.485
759.178	327.099	759.178	232.681
759.652	321.866	759.652	247.023
760.128	322.626	760.128	243.896
760.603	334.22	760.603	249.046
761.077	328.565	761.077	243.615
761.551	336.559	761.551	239.355
762.027	332.922	762.027	242.123
762.501	332.095	762.501	251.378
762.976	322.881	762.976	249.4
763.45	322.938	763.45	243.631
763.924	329.306	763.924	243.945
764.4	326.471	764.4	241.582
764.874	328.866	764.874	240.134
765.348	327.94	765.348	246.847
765.822	322.96	765.822	252.501
766.296	330.81	766.296	253.896
766.772	320.369	766.772	250.813
767.246	314.145	767.246	236.162
767.719	320.103	767.719	236.964
768.193	325.392	768.193	246.753
768.667	322.369	768.667	248.103
769.141	321.764	769.141	256.387
769.617	328.381	769.617	251.085
770.091	329.755	770.091	249.079
770.564	323.801	770.564	247.101
771.038	320.747	771.038	240.962
771.512	323.508	771.512	243.038
771.985	319.587	771.985	245.678
772.459	321.888	772.459	241.933
772.933	330.066	772.933	241.229
773.406	322.617	773.406	242.228
773.88	322.623	773.88	248.375
774.355	325.638	774.355	247.57
774.829	334.755	774.829	243.529
775.302	327.854	775.302	250.215
775.776	318.663	775.776	243.296
776.249	333.242	776.249	248.116
776.723	326.456	776.723	254.774
777.196	320.469	777.196	253.133
777.669	318.326	777.669	241.184
778.143	316.354	778.143	233.971
778.616	316.612	778.616	234.318
779.089	323.362	779.089	234.301
779.563	327.249	779.563	227.272
780.036	316.276	780.036	240.744
780.509	326.285	780.509	241.825
780.982	329.158	780.982	243.443
781.455	315.787	781.455	250.604
781.928	317.61	781.928	236.621
782.402	326.284	782.402	235.673
782.875	324.054	782.875	242.119
783.348	323.848	783.348	238.883
783.821	317.95	783.821	240.946
784.294	325.618	784.294	236.588
784.767	318.144	784.767	235.686
785.24	314.68	785.24	236.045
785.713	320.084	785.713	242.038
786.186	320.387	786.186	253.512
786.658	309.561	786.658	245.717
787.131	306.459	787.131	239.791
787.602	302.528	787.602	242.152
788.075	309.178	788.075	243.756
788.548	315.994	788.548	241.033
789.021	322.798	789.021	236.389
789.493	306.142	789.493	239.915
789.966	315.965	789.966	235.57
790.439	314.205	790.439	242.875
790.911	302.849	790.911	245.297
791.384	303.401	791.384	241.751
791.855	312.839	791.855	237.587
792.327	318.18	792.327	239.757
792.8	317.325	792.8	246.303
793.272	315.065	793.272	244.078
793.745	309.994	793.745	246.642
794.217	306.523	794.217	232.226
794.688	315.689	794.688	236.473
795.16	319.685	795.16	243.678
795.633	317.972	795.633	244.173
796.105	316.557	796.105	235.118
796.578	304.782	796.578	231.177
797.048	313.301	797.048	233.762
797.52	306.524	797.52	239.568
797.992	306.189	797.992	242.079
798.465	302.783	798.465	243.763
798.937	313.912	798.937	245.729
799.407	316.435	799.407	233.68
799.879	315.255	799.879	237.527
800.352	315.67	800.352	226.786
800.824	321.652	800.824	234.548
801.294	310.468	801.294	229.525
801.766	310.703	801.766	240.069
802.238	303.21	802.238	241.406
802.71	304.02	802.71	239.853
803.18	323.439	803.18	238.9
803.652	310.099	803.652	239.638
804.124	308.663	804.124	241.802
804.594	317.058	804.594	242.784
805.066	325.821	805.066	234.112
805.538	318.605	805.538	238.764
806.01	302.484	806.01	231.729
806.48	307.798	806.48	246.583
806.951	315.187	806.951	243.053
807.423	299.813	807.423	249.221
807.893	317.266	807.893	237.213
808.365	303.445	808.365	248.161
808.837	307.873	808.837	241.812
809.306	311.016	809.306	245.051
809.778	321.433	809.778	243.101
810.248	306.156	810.248	234.95
810.719	308.157	810.719	241.145
811.191	311.36	811.191	241.293
811.66	309.964	811.66	231.692
812.132	320.341	812.132	236.677
812.604	310.021	812.604	235.225
813.073	322.116	813.073	249.138
813.545	307.883	813.545	251.785
814.014	312.031	814.014	249.26
814.485	326.417	814.485	253.401
814.955	311.106	814.955	239.496
815.426	316.481	815.426	240.419
815.898	332.832	815.898	245.289
816.367	327.727	816.367	230.715
816.838	322.753	816.838	244.134
817.308	331.81	817.308	242.749
817.779	329.666	817.779	243.083
818.248	308.886	818.248	248.686
818.719	322.236	818.719	241.424
819.189	324.274	819.189	249.444
819.66	322.506	819.66	237.313
820.129	323.971	820.129	242.318
820.6	311.644	820.6	236.57
821.069	310.22	821.069	253.154
821.54	319.634	821.54	246.366
822.009	322.895	822.009	246.15
822.48	316.065	822.48	246.157
822.949	310.768	822.949	236.744
823.42	322.778	823.42	238.997
823.889	322.955	823.889	252.13
824.36	309.518	824.36	250.02
824.829	312.85	824.829	251.128
825.3	322.097	825.3	248.283
825.769	324.955	825.769	244.374
826.238	332.591	826.238	245.342
826.708	313.293	826.708	244.561
827.177	319.987	827.177	244.218
827.648	319.046	827.648	241.096
828.117	326.499	828.117	253.811
828.587	320.307	828.587	244.322
829.056	322.597	829.056	245.374
829.525	324.029	829.525	254.162
829.995	313.101	829.995	254.292
830.464	312.368	830.464	252.648
830.933	324.739	830.933	254.052
831.403	320.817	831.403	253.762
831.872	332.626	831.872	251.727
832.342	332.319	832.342	256.35
832.811	331.699	832.811	256.571
833.279	325.758	833.279	263.708
833.75	320.953	833.75	261.016
834.218	329.782	834.218	252.108
834.686	335.561	834.686	255.603
835.157	339.407	835.157	241.099
835.625	319.854	835.625	248.673
836.093	320.439	836.093	251.151
836.562	330.753	836.562	251.384
837.032	342.507	837.032	252.672
837.5	344.37	837.5	253.289
837.968	334.969	837.968	254.562
838.439	335.531	838.439	247.743
838.907	329.216	838.907	255.275
839.375	336.625	839.375	265.711
839.843	340.516	839.843	266.039
840.313	341.954	840.313	262.626
840.781	341.771	840.781	259.849
841.249	337.076	841.249	258.89
841.717	338.75	841.717	266.582
842.187	335.575	842.187	265.489
842.655	337.996	842.655	266.842
843.123	337.871	843.123	263.329
843.591	337.234	843.591	266.209
844.059	340.153	844.059	270.92
844.529	346.425	844.529	273.87
844.997	344.13	844.997	279.803
845.465	338.919	845.465	273.931
845.932	342.597	845.932	270.302
846.4	341.18	846.4	264.164
846.87	341.559	846.87	268.693
847.338	345.343	847.338	269.239
847.805	353.231	847.805	272.503
848.273	355.572	848.273	270.225
848.741	349.854	848.741	263.1
849.208	345.022	849.208	268.275
849.676	346.886	849.676	265.917
850.146	346.448	850.146	269.875
850.613	353.097	850.613	278.715
851.081	354.472	851.081	276.857
851.548	353.167	851.548	267.895
852.016	355.292	852.016	273.719
852.483	352.753	852.483	276.768
852.951	352.753	852.951	266.965
853.418	353.312	853.418	270.898
853.886	354.246	853.886	266.573
854.355	348.557	854.355	272.975
854.822	352.584	854.822	276.021
855.29	354.676	855.29	265.816
855.757	343.441	855.757	265.971
856.224	350.231	856.224	271.054
856.691	353.23	856.691	276.644
857.159	354.725	857.159	279.575
857.626	363.815	857.626	279.507
858.093	355.439	858.093	275.04
858.56	358.412	858.56	275.235
859.027	359.403	859.027	263.058
859.494	356.919	859.494	266.727
859.962	351.142	859.962	270.395
860.429	350.955	860.429	272.95
860.896	357.39	860.896	276.406
861.363	354.852	861.363	275.944
861.83	358.663	861.83	282.636
862.297	365.998	862.297	275.907
862.764	363.814	862.764	276.025
863.23	362.982	863.23	273.329
863.697	366.783	863.697	271.967
864.164	369.143	864.164	276.024
864.631	366.06	864.631	285.225
865.098	357.331	865.098	282.777
865.565	365.085	865.565	275.021
866.029	368.924	866.029	278.141
866.496	376.04	866.496	276.389
866.963	376.086	866.963	271.28
867.43	374.477	867.43	277.258
867.896	362.132	867.896	279.656
868.363	362.582	868.363	276.266
868.83	357.091	868.83	274.861
869.296	365.139	869.296	283.357
869.763	362.871	869.763	274.147
870.002	363.287	870.002	279.248
870.47	372.504	870.47	277.852
870.939	352.373	870.939	277.354
871.407	368.008	871.407	271.842
871.876	349.681	871.876	272.727
872.344	374.812	872.344	269.355
872.813	367.809	872.813	276.487
873.281	361.213	873.281	279.917
873.749	361.434	873.749	267.877
874.217	358.165	874.217	277.771
874.686	362.939	874.686	273.369
875.154	375.8	875.154	270.036
875.622	357.064	875.622	274.632
876.09	359.002	876.09	277.425
876.559	343.622	876.559	269.008
877.027	352.754	877.027	265.647
877.493	345.915	877.493	277.705
877.961	339.405	877.961	278.726
878.429	350.012	878.429	273.47
878.897	345.858	878.897	268.306
879.365	340.1	879.365	281.532
879.833	345.012	879.833	276.28
880.301	360.269	880.301	275.916
880.769	354.878	880.769	269.592
881.235	344.946	881.235	267.047
881.703	358.568	881.703	276.058
882.171	348.813	882.171	272.417
882.639	349.003	882.639	265.034
883.107	367.289	883.107	272.908
883.574	356.803	883.574	270.476
884.04	344.292	884.04	271.114
884.508	345.106	884.508	266.806
884.976	344.272	884.976	271.424
885.444	347.914	885.444	269.022
885.911	348.849	885.911	261.824
886.377	363.058	886.377	276.082
886.845	361.109	886.845	269.1
887.312	371.47	887.312	267.524
887.78	379.723	887.78	267.591
888.245	363.114	888.245	271.195
888.713	373.775	888.713	278.158
889.18	369.711	889.18	270.591
889.648	355.714	889.648	263.895
890.113	352.339	890.113	273.708
890.581	368.173	890.581	275.275
891.048	354.803	891.048	274.547
891.516	360.292	891.516	276.281
891.981	350.993	891.981	265.841
892.448	357.97	892.448	273.219
892.916	354.836	892.916	269.756
893.383	340.38	893.383	266.696
893.848	346.576	893.848	265.508
894.316	337.361	894.316	262.452
894.783	327.739	894.783	248.532
895.248	330.099	895.248	256.596
895.715	333.553	895.715	262.976
896.182	335.482	896.182	259.116
896.648	333.678	896.648	251.764
897.115	328.428	897.115	249.846
897.582	321.543	897.582	248.51
898.047	325.166	898.047	256.777
898.514	316.134	898.514	254.775
898.979	318.529	898.979	259.564
899.446	317.607	899.446	256.278
899.913	326.691	899.913	251.023
900.378	320.244	900.378	260.335
900.845	320.212	900.845	254.649
901.31	325.467	901.31	251.341
901.777	308.998	901.777	257.104
902.244	319.112	902.244	251.114
902.708	319.585	902.708	246.163
903.175	325.543	903.175	252.426
903.64	314.965	903.64	247.706
904.107	310.574	904.107	244.331
904.573	313.893	904.573	247.969
905.038	320.918	905.038	244.19
905.505	312.846	905.505	248.461
905.97	313.128	905.97	245.618
906.436	319.583	906.436	254.944
906.901	321.202	906.901	253.249
907.367	312.925	907.367	243.222
907.832	312.852	907.832	243.378
908.299	312.093	908.299	251.228
908.763	306.029	908.763	245.098
909.229	326.351	909.229	247.504
909.694	317.096	909.694	247.148
910.16	313.971	910.16	251.4
910.625	317.36	910.625	248.905
911.091	317.656	911.091	248.688
911.556	305.659	911.556	241.937
912.022	312.359	912.022	248.963
912.486	310.029	912.486	253.05
912.953	305.712	912.953	251.242
913.417	302.203	913.417	247.558
913.881	318.283	913.881	242.728
914.347	308.79	914.347	249.35
914.812	313.546	914.812	249.994
915.278	318.178	915.278	257.37
915.742	312.824	915.742	251.062
916.208	314.935	916.208	250.197
916.672	316.098	916.672	240.527
917.136	315.783	917.136	254.381
917.602	312.38	917.602	257.451
918.066	321.253	918.066	249.156
918.532	304.199	918.532	253.793
918.996	313.79	918.996	253.62
919.46	315.466	919.46	258.437
919.926	313.631	919.926	258.901
920.39	314.463	920.39	252.822
920.854	324.575	920.854	257.941
921.32	322.969	921.32	255.315
921.784	315.461	921.784	265.285
922.248	307.177	922.248	268.326
922.714	307.299	922.714	249.807
923.177	319.532	923.177	260.675
923.641	319.006	923.641	261.12
924.107	321.113	924.107	256.982
924.57	325.266	924.57	267.219
925.034	317.796	925.034	261.634
925.5	316.338	925.5	265.293
925.964	325.584	925.964	269.33
926.427	325.028	926.427	260.414
926.891	314.717	926.891	269.356
927.356	321.159	927.356	260.536
927.82	315.479	927.82	262.519
928.283	310.982	928.283	254.385
928.749	331.181	928.749	256.022
929.212	323.196	929.212	270.245
929.676	325.475	929.676	265.024
930.139	315.1	930.139	265.521
930.605	327.421	930.605	257.29
931.068	313.741	931.068	253.754
931.531	325.133	931.531	268.262
931.995	326.366	931.995	265.096
932.458	324.649	932.458	250.648
932.923	319.807	932.923	260.686
933.386	326.916	933.386	261.738
933.85	327.913	933.85	262.083
934.313	314.828	934.313	263.623
934.776	314.007	934.776	266.994
935.241	306.146	935.241	259.813
935.704	329.885	935.704	265.368
936.167	323.066	936.167	260.937
936.631	324.765	936.631	271.607
937.094	332.37	937.094	258.403
937.557	308.467	937.557	260.154
938.02	325.611	938.02	265.453
938.485	322.204	938.485	257.867
938.948	329.658	938.948	261.402
939.411	320.675	939.411	256.52
939.874	323.951	939.874	267.872
940.336	321.514	940.336	254.683
940.799	324.837	940.799	249.823
941.262	322.597	941.262	261.936
941.725	318.256	941.725	265.785
942.188	315.473	942.188	266.393
942.651	317.608	942.651	260.293
943.115	316.113	943.115	265.742
943.578	316.937	943.578	256.825
944.041	317.721	944.041	261.971
944.503	323.486	944.503	261.282
944.966	318.385	944.966	265.887
945.429	316.721	945.429	259.501
945.891	315.748	945.891	262.852
946.354	327.928	946.354	263.039
946.817	307.782	946.817	260.032
947.279	310.709	947.279	256.324
947.742	320.802	947.742	265.027
948.204	319.152	948.204	265.07
948.667	317.192	948.667	256.951
949.129	317.844	949.129	256.39
949.591	315.756	949.591	263.52
950.054	319.314	950.054	258.884
950.516	313.873	950.516	256.818
950.979	323.859	950.979	259.362
951.441	320.544	951.441	265.228
951.903	322.091	951.903	254.814
952.366	333.428	952.366	262.489
952.828	331.379	952.828	261.74
953.29	333.533	953.29	265.669
953.752	320.68	953.752	261.881
954.214	318.261	954.214	264.779
954.675	316.344	954.675	261.711
955.137	317.384	955.137	275.239
955.599	325.042	955.599	266.734
956.061	328.274	956.061	270.8
956.523	328.328	956.523	278.633
956.985	325.224	956.985	271.923
957.447	335.552	957.447	266.483
957.909	334.248	957.909	267.102
958.371	333.828	958.371	268.165
958.831	327.242	958.831	273.474
959.293	326.977	959.293	264.238
959.755	329.544	959.755	272.987
960.217	332.477	960.217	279.253
960.679	334.938	960.679	279.696
961.141	342.186	961.141	278.619
961.602	332.181	961.602	286.91
962.062	337.971	962.062	281.065
962.524	332.19	962.524	274.218
962.986	341.53	962.986	268.459
963.447	344.3	963.447	268.91
963.909	339.005	963.909	280.614
964.369	341.495	964.369	277.32
964.83	341.416	964.83	275.132
965.292	339.285	965.292	283.039
965.754	343.44	965.754	282.454
966.215	344.741	966.215	287.148
966.675	349.056	966.675	289.905
967.136	357.271	967.136	287.012
967.598	358.282	967.598	289.359
968.059	352.714	968.059	285.027
968.519	353.602	968.519	287.851
968.98	346.753	968.98	297.487
969.442	354.678	969.442	284.952
969.903	351.148	969.903	286.087
970.362	352.69	970.362	299.925
970.824	348.687	970.824	298.745
971.285	346.663	971.285	289.063
971.744	351.639	971.744	289.394
972.206	346.626	972.206	295.513
972.667	351.179	972.667	294.737
973.128	356.279	973.128	294.753
973.587	351.405	973.587	292.909
974.048	347.425	974.048	293.552
974.51	356.198	974.51	295.838
974.969	347.314	974.969	297.04
975.43	344.599	975.43	299.098
975.891	345.701	975.891	288.995
976.35	336.355	976.35	289.715
976.811	327.716	976.811	294.267
977.27	330.497	977.27	295.497
977.731	331.948	977.731	290.859
978.192	341.047	978.192	284.245
978.651	340.967	978.651	286.105
979.112	341.362	979.112	283.877
979.573	342.665	979.573	283.044
980.032	339.882	980.032	286.653
980.492	333.167	980.492	284.135
980.951	337.023	980.951	277.967
981.412	336.658	981.412	279.549
981.873	336.795	981.873	281.876
982.332	333.005	982.332	279.298
982.792	330.539	982.792	281.261
983.251	330.365	983.251	278.064
983.712	324.943	983.712	276.83
984.171	330.858	984.171	279.067
984.631	334.811	984.631	270.459
985.09	333.186	985.09	269.068
985.55	336.842	985.55	271.644
986.009	324.617	986.009	277.564
986.469	326.263	986.469	283.015
986.928	332.995	986.928	276.71
987.388	320.213	987.388	276.119
987.847	321.114	987.847	275.376
988.307	326.209	988.307	270.518
988.766	327.264	988.766	274.567
989.226	331.398	989.226	275.98
989.685	333.587	989.685	275.831
990.145	326.576	990.145	275.775
990.603	324.424	990.603	269.766
991.064	318.649	991.064	264.396
991.522	322.963	991.522	272.903
991.982	322.152	991.982	274.651
992.44	335.728	992.44	268.361
992.901	334.636	992.901	266.842
993.359	326.819	993.359	265.507
993.817	328.005	993.817	263.896
994.277	332.342	994.277	261.775
994.735	322.91	994.735	268.491
995.195	320.019	995.195	273.719
995.654	320.4	995.654	270.268
996.112	324.217	996.112	268.1
996.572	324.292	996.572	265.156
997.03	328.419	997.03	262.745
997.49	330.728	997.49	263.685
[truncated: 2,346 more rows]
