# Supplementary material for: Dataset for hierarchical tetramodal-porous architecture of zinc oxide nanoparticles microfluidically synthesized via dual-step nanofabrication
Source: Data Brief. 2022 Apr 11;42:108137. doi: 10.1016/j.dib.2022.108137 (PMC9046623; doi:10.1016/j.dib.2022.108137)
Supplement: Supplementary file 13 [file mmc13.csv]

Wavelength (nm)	MFD-2 ZnO at 1.0 mg/mL	Wavelength (nm)	MFD-2 ZnO at 0.5 mg/mL	Wavelength (nm)	MFD-2 ZnO aggregates at 1.0 mg/mL	Wavelength (nm)	Nano-ZnO at 1.0 mg/mL	Wavelength (nm)	Hybrid-ZnO at 1.0 mg/mL
190	0.07	190	0.078	190	0	190	0.039	190	0.019
195	0.137	195	0.145	195	0.059	195	0.09	195	0.011
200	0.25	200	0.245	200	0.18	200	0.2	200	0.021
205	0.277	205	0.18	205	0.148	205	0.177	205	0.027
210	0.276	210	0.126	210	0.103	210	0.154	210	0.025
215	0.281	215	0.107	215	0.092	215	0.155	215	0.025
220	0.285	220	0.09	220	0.089	220	0.159	220	0.024
225	0.289	225	0.071	225	0.089	225	0.164	225	0.025
230	0.291	230	0.056	230	0.089	230	0.168	230	0.028
235	0.291	235	0.053	235	0.088	235	0.169	235	0.029
240	0.292	240	0.051	240	0.086	240	0.17	240	0.029
245	0.293	245	0.05	245	0.085	245	0.17	245	0.029
250	0.293	250	0.049	250	0.085	250	0.171	250	0.03
255	0.296	255	0.047	255	0.086	255	0.171	255	0.03
260	0.297	260	0.046	260	0.088	260	0.172	260	0.03
265	0.299	265	0.045	265	0.091	265	0.172	265	0.03
270	0.3	270	0.044	270	0.093	270	0.173	270	0.03
275	0.301	275	0.043	275	0.096	275	0.173	275	0.03
280	0.303	280	0.042	280	0.101	280	0.173	280	0.03
285	0.305	285	0.041	285	0.105	285	0.173	285	0.03
290	0.307	290	0.04	290	0.11	290	0.174	290	0.031
295	0.309	295	0.04	295	0.115	295	0.173	295	0.031
300	0.311	300	0.04	300	0.118	300	0.174	300	0.031
305	0.311	305	0.039	305	0.12	305	0.174	305	0.031
310	0.311	310	0.039	310	0.118	310	0.174	310	0.031
315	0.309	315	0.04	315	0.114	315	0.175	315	0.032
320	0.306	320	0.039	320	0.106	320	0.175	320	0.031
325	0.302	325	0.04	325	0.095	325	0.175	325	0.032
330	0.299	330	0.039	330	0.085	330	0.176	330	0.032
335	0.284	335	0.041	335	0.08	335	0.173	335	0.035
340	0.284	340	0.041	340	0.079	340	0.174	340	0.035
345	0.286	345	0.041	345	0.078	345	0.174	345	0.035
350	0.281	350	0.041	350	0.077	350	0.171	350	0.035
355	0.285	355	0.041	355	0.078	355	0.172	355	0.036
360	0.29	360	0.042	360	0.079	360	0.173	360	0.036
365	0.294	365	0.043	365	0.08	365	0.174	365	0.037
370	0.295	370	0.043	370	0.079	370	0.177	370	0.038
375	0.285	375	0.043	375	0.074	375	0.178	375	0.038
380	0.269	380	0.042	380	0.069	380	0.178	380	0.037
385	0.257	385	0.041	385	0.066	385	0.175	385	0.036
390	0.249	390	0.04	390	0.065	390	0.174	390	0.035
395	0.243	395	0.039	395	0.064	395	0.173	395	0.035
400	0.238	400	0.039	400	0.063	400	0.172	400	0.034
405	0.233	405	0.038	405	0.062	405	0.171	405	0.034
410	0.229	410	0.038	410	0.061	410	0.17	410	0.033
415	0.226	415	0.037	415	0.061	415	0.169	415	0.033
420	0.222	420	0.037	420	0.059	420	0.168	420	0.033
425	0.22	425	0.036	425	0.06	425	0.168	425	0.033
430	0.217	430	0.036	430	0.059	430	0.167	430	0.032
435	0.214	435	0.036	435	0.059	435	0.166	435	0.032
440	0.212	440	0.036	440	0.058	440	0.166	440	0.032
445	0.21	445	0.035	445	0.058	445	0.165	445	0.032
450	0.208	450	0.035	450	0.058	450	0.165	450	0.031
455	0.206	455	0.035	455	0.058	455	0.164	455	0.031
460	0.204	460	0.035	460	0.057	460	0.164	460	0.031
465	0.202	465	0.034	465	0.057	465	0.163	465	0.031
470	0.201	470	0.035	470	0.057	470	0.163	470	0.031
475	0.198	475	0.034	475	0.056	475	0.162	475	0.03
480	0.197	480	0.034	480	0.056	480	0.161	480	0.03
485	0.195	485	0.034	485	0.056	485	0.16	485	0.03
490	0.194	490	0.034	490	0.055	490	0.159	490	0.03
495	0.192	495	0.033	495	0.056	495	0.159	495	0.029
500	0.191	500	0.033	500	0.055	500	0.158	500	0.029
505	0.19	505	0.033	505	0.055	505	0.158	505	0.029
510	0.189	510	0.033	510	0.055	510	0.157	510	0.029
515	0.187	515	0.032	515	0.055	515	0.157	515	0.029
520	0.186	520	0.032	520	0.055	520	0.156	520	0.029
525	0.185	525	0.032	525	0.055	525	0.155	525	0.029
530	0.184	530	0.032	530	0.055	530	0.154	530	0.028
535	0.183	535	0.032	535	0.055	535	0.154	535	0.028
540	0.182	540	0.032	540	0.055	540	0.153	540	0.028
545	0.181	545	0.031	545	0.054	545	0.153	545	0.028
550	0.18	550	0.031	550	0.054	550	0.152	550	0.028
555	0.179	555	0.031	555	0.054	555	0.152	555	0.028
560	0.178	560	0.031	560	0.054	560	0.151	560	0.027
565	0.177	565	0.031	565	0.054	565	0.15	565	0.027
570	0.176	570	0.031	570	0.054	570	0.15	570	0.027
575	0.175	575	0.031	575	0.054	575	0.15	575	0.027
580	0.174	580	0.031	580	0.054	580	0.149	580	0.027
585	0.173	585	0.031	585	0.054	585	0.149	585	0.027
590	0.172	590	0.031	590	0.054	590	0.148	590	0.027
595	0.171	595	0.031	595	0.054	595	0.148	595	0.027
600	0.171	600	0.03	600	0.054	600	0.147	600	0.027
605	0.17	605	0.03	605	0.054	605	0.146	605	0.027
610	0.169	610	0.03	610	0.054	610	0.146	610	0.026
615	0.168	615	0.03	615	0.054	615	0.145	615	0.026
620	0.168	620	0.03	620	0.054	620	0.145	620	0.026
625	0.167	625	0.03	625	0.054	625	0.144	625	0.026
630	0.166	630	0.029	630	0.054	630	0.143	630	0.026
635	0.166	635	0.029	635	0.054	635	0.143	635	0.026
640	0.165	640	0.029	640	0.053	640	0.142	640	0.026
645	0.164	645	0.029	645	0.053	645	0.141	645	0.026
650	0.164	650	0.029	650	0.053	650	0.141	650	0.026
655	0.163	655	0.029	655	0.053	655	0.14	655	0.026
660	0.163	660	0.029	660	0.053	660	0.14	660	0.026
665	0.162	665	0.029	665	0.053	665	0.139	665	0.025
670	0.162	670	0.029	670	0.053	670	0.139	670	0.025
675	0.162	675	0.029	675	0.053	675	0.138	675	0.025
680	0.162	680	0.029	680	0.053	680	0.138	680	0.025
685	0.162	685	0.029	685	0.053	685	0.137	685	0.025
690	0.162	690	0.029	690	0.053	690	0.138	690	0.026
695	0.149	695	0.027	695	0.05	695	0.126	695	0.025
700	0.149	700	0.027	700	0.049	700	0.126	700	0.025
705	0.148	705	0.027	705	0.049	705	0.126	705	0.024
710	0.147	710	0.027	710	0.049	710	0.124	710	0.024
715	0.146	715	0.027	715	0.049	715	0.124	715	0.024
720	0.145	720	0.027	720	0.049	720	0.123	720	0.024
725	0.145	725	0.027	725	0.048	725	0.123	725	0.024
730	0.144	730	0.027	730	0.048	730	0.122	730	0.024
735	0.144	735	0.027	735	0.048	735	0.122	735	0.024
740	0.143	740	0.027	740	0.048	740	0.121	740	0.024
745	0.143	745	0.027	745	0.048	745	0.121	745	0.024
750	0.142	750	0.027	750	0.048	750	0.12	750	0.024
755	0.142	755	0.026	755	0.048	755	0.12	755	0.024
760	0.141	760	0.026	760	0.049	760	0.119	760	0.024
765	0.141	765	0.026	765	0.049	765	0.119	765	0.024
770	0.141	770	0.026	770	0.049	770	0.119	770	0.024
775	0.14	775	0.026	775	0.049	775	0.119	775	0.024
780	0.14	780	0.026	780	0.049	780	0.118	780	0.023
785	0.139	785	0.026	785	0.049	785	0.118	785	0.023
790	0.139	790	0.026	790	0.049	790	0.118	790	0.023
795	0.139	795	0.026	795	0.049	795	0.118	795	0.023
800	0.138	800	0.026	800	0.049	800	0.118	800	0.024
