# Supplementary material for: Dataset for hierarchical tetramodal-porous architecture of zinc oxide nanoparticles microfluidically synthesized via dual-step nanofabrication
Source: Data Brief. 2022 Apr 11;42:108137. doi: 10.1016/j.dib.2022.108137 (PMC9046623; doi:10.1016/j.dib.2022.108137)
Supplement: Supplementary file 14 [file mmc14.csv]

Concentration (mg mL-1)	C C0-1 (%) of MFD-2 ZnO	C C0-1 (%) of Exp.10 ZnO
1	43.513	58.1921
0.1	82.8343	81.3559
0.01	111.5768	91.9021
0	100	100
