# Supplementary material for: Dataset for hierarchical tetramodal-porous architecture of zinc oxide nanoparticles microfluidically synthesized via dual-step nanofabrication
Source: Data Brief. 2022 Apr 11;42:108137. doi: 10.1016/j.dib.2022.108137 (PMC9046623; doi:10.1016/j.dib.2022.108137)
Supplement: Supplementary file 15 [file mmc15.csv]

Wavelength (nm)	Absolute irradiance (microW cm-2 nm-1)
189.91	0
190.29	0
190.67	0
191.05	0
191.42	0
191.8	0
192.18	0
192.56	0
192.94	0
193.32	0
193.7	0
194.08	0
194.46	0
194.83	0
195.21	0
195.59	0
195.97	0
196.35	0
196.73	0
197.11	0
197.48	0
197.86	0
198.24	0
198.62	0
199	0
199.38	0
199.75	0
200.13	-95.23
200.51	-79.774
200.89	-7.731
201.27	9.5438
201.65	-160.58
202.02	-11.114
202.4	-45.294
202.78	-14.623
203.16	59.659
203.54	28.86
203.91	20.765
204.29	3.2678
204.67	5.6991
205.05	11.096
205.43	6.3464
205.8	-1.3895
206.18	34.821
206.56	7.3125
206.94	12.491
207.31	15.395
207.69	9.0189
208.07	4.8274
208.45	0.8455
208.83	24.47
209.2	7.5307
209.58	1.5959
209.96	11.375
210.34	11.921
210.71	3.7674
211.09	11.224
211.47	4.7067
211.85	16.722
212.22	10.728
212.6	3.2175
212.98	16.832
213.35	9.1576
213.73	12.662
214.11	12.016
214.49	19.902
214.86	-1.6329
215.24	12.363
215.62	5.8165
216	6.7097
216.37	3.8988
216.75	3.0797
217.13	0.8042
217.5	15.732
217.88	7.2454
218.26	1.6749
218.63	8.5038
219.01	2.6844
219.39	4.1115
219.77	0.582
220.14	2.3938
220.52	-0.0826
220.9	2.555
221.27	3.4707
221.65	0.5762
222.03	1.1126
222.4	1.2578
222.78	1.8305
223.16	2.7462
223.53	4.6799
223.91	5.3177
224.29	0.6425
224.66	2.4332
225.04	2.9481
225.41	1.4736
225.79	4.386
226.17	0.4391
226.54	0.7243
226.92	3.2268
227.3	3.551
227.67	2.7816
228.05	4.2765
228.42	1.8583
228.8	1.4811
229.18	1.2285
229.55	2.0906
229.93	2.6474
230.31	1.1207
230.68	2.6131
231.06	0.9344
231.43	0.7678
231.81	1.9083
232.19	1.3435
232.56	0.8571
232.94	1.1749
233.31	1.139
233.69	2.7507
234.06	2.6078
234.44	0.9263
234.82	0.7375
235.19	1.3946
235.57	1.0573
235.94	0.8342
236.32	1.723
236.69	1.322
237.07	1.5479
237.45	2.2305
237.82	0.86
238.2	0.7306
238.57	-0.2926
238.95	-0.2808
239.32	0.335
239.7	0.4829
240.07	1.2924
240.45	0.7035
240.82	1.2407
241.2	1.5911
241.57	1.5058
241.95	1.8522
242.32	1.3044
242.7	0.2312
243.07	1.3784
243.45	1.0323
243.82	1.0033
244.2	1.1467
244.57	1.0422
244.95	0.7842
245.32	1.7219
245.7	0.8217
246.07	1.0447
246.45	1.1584
246.82	0.5786
247.2	0.6183
247.57	1.3579
247.95	1.5169
248.32	0.7757
248.7	1.1785
249.07	0.8608
249.45	0.4497
249.82	0.6811
250.2	1.0024
250.57	1.2543
250.95	1.1875
251.32	1.8283
251.69	3.3449
252.07	5.2077
252.44	11.133
252.82	16.928
253.19	30.285
253.57	56.372
253.94	82.652
254.31	61.399
254.69	34.244
255.06	10.345
255.44	3.7629
255.81	1.9277
256.19	1.2275
256.56	1.1438
256.93	1.1684
257.31	1.0212
257.68	0.582
258.06	0.4249
258.43	0.5896
258.8	1.0497
259.18	0.5992
259.55	0.5417
259.92	0.2569
260.3	0.748
260.67	0.4623
261.05	0.3137
261.42	0.5097
261.79	0.6837
262.17	0.6383
262.54	0.5526
262.91	0.7401
263.29	0.3217
263.66	0.4921
264.03	0.5003
264.41	0.4576
264.78	0.4336
265.15	0.3139
265.53	0.6548
265.9	0.3952
266.27	0.1485
266.65	0.3222
267.02	0.2235
267.39	0.2072
267.77	0.4608
268.14	0.4544
268.51	0.5638
268.89	0.3281
269.26	0.3572
269.63	0.411
270.01	0.5208
270.38	0.4172
270.75	0.4532
271.12	0.3959
271.5	0.1817
271.87	0.1425
272.24	0.2805
272.62	0.3695
272.99	0.2444
273.36	0.1579
273.73	0.3739
274.11	0.3842
274.48	0.2295
274.85	0.2173
275.22	0.2935
275.6	0.2997
275.97	0.451
276.34	0.2518
276.71	0.1747
277.09	0.213
277.46	0.266
277.83	0.3439
278.2	0.2343
278.58	0.3233
278.95	0.3418
279.32	0.3082
279.69	0.1943
280.07	0.305
280.44	0.3133
280.81	0.3254
281.18	0.2578
281.55	0.1633
281.93	0.2686
282.3	0.1668
282.67	0.2619
283.04	0.1918
283.41	0.178
283.79	0.1411
284.16	0.1175
284.53	0.2679
284.9	0.1534
285.27	0.2058
285.64	0.2634
286.02	0.1566
286.39	0.2061
286.76	0.1837
287.13	0.1556
287.5	0.2435
287.87	0.1995
288.25	0.2776
288.62	0.1498
288.99	0.4286
289.36	0.481
289.73	0.3638
290.1	0.3705
290.47	0.2266
290.85	0.1983
291.22	0.134
291.59	0.1421
291.96	0.2634
292.33	0.1752
292.7	0.1849
293.07	0.1659
293.44	0.2275
293.82	0.1953
294.19	0.1538
294.56	0.2012
294.93	0.2214
295.3	0.1873
295.67	0.3835
296.04	0.4031
296.41	0.5145
296.78	0.7516
297.15	0.8087
297.52	0.718
297.9	0.3873
298.27	0.2672
298.64	0.1196
299.01	0.1099
299.38	0.1502
299.75	0.1083
300.12	0.201
300.49	0.1565
300.86	0.1655
301.23	0.1956
301.6	0.2002
301.97	0.3719
302.34	0.4818
302.71	0.4209
303.08	0.3922
303.45	0.2629
303.82	0.1127
304.19	0.1625
304.56	0.1829
304.93	0.0643
305.3	0.1931
305.67	0.1413
306.04	0.1558
306.41	0.0631
306.78	0.0786
307.15	0.143
307.52	0.0601
307.89	0.1826
308.26	0.1311
308.63	0.1416
309	0.1297
309.37	0.1298
309.74	0.1497
310.11	0.1767
310.48	0.2287
310.85	0.2681
311.22	0.3529
311.59	0.6266
311.96	1.1156
312.33	1.8347
312.7	2.8188
313.07	3.9065
313.44	4.1438
313.81	3.2919
314.18	1.713
314.55	0.8306
314.92	0.2823
315.29	0.2177
315.66	0.1561
316.02	0.0975
316.39	0.1137
316.76	0.0892
317.13	0.1123
317.5	0.0791
317.87	0.0969
318.24	0.1606
318.61	0.1188
318.98	0.1659
319.35	0.1637
319.71	0.1318
320.08	0.1472
320.45	0.1604
320.82	0.1346
321.19	0.1571
321.56	0.1483
321.93	0.1702
322.3	0.1135
322.67	0.1011
323.03	0.1241
323.4	0.1231
323.77	0.0955
324.14	0.1323
324.51	0.1038
324.88	0.124
325.24	0.1737
325.61	0.1513
325.98	0.1308
326.35	0.1304
326.72	0.1856
327.09	0.1291
327.46	0.1557
327.82	0.0816
328.19	0.191
328.56	0.1835
328.93	0.1026
329.3	0.1674
329.66	0.1517
330.03	0.1707
330.4	0.1804
330.77	0.1947
331.14	0.1782
331.5	0.2129
331.87	0.1321
332.24	0.1754
332.61	0.1578
332.98	0.1913
333.34	0.1848
333.71	0.3728
334.08	0.3935
334.45	0.4461
334.81	0.4682
335.18	0.3909
335.55	0.2282
335.92	0.2308
336.28	0.2295
336.65	0.1682
337.02	0.2312
337.39	0.1978
337.75	0.2011
338.12	0.2395
338.49	0.2436
338.86	0.2283
339.22	0.2145
339.59	0.2862
339.96	0.2184
340.32	0.204
340.69	0.2326
341.06	0.22
341.43	0.2509
341.79	0.239
342.16	0.2222
342.53	0.2626
342.89	0.3143
343.26	0.3094
343.63	0.3607
343.99	0.3645
344.36	0.3828
344.73	0.4171
345.09	0.472
345.46	0.4778
345.83	0.4903
346.19	0.5361
346.56	0.5985
346.93	0.6143
347.29	0.6903
347.66	0.7379
348.03	0.8323
348.39	0.9402
348.76	0.9841
349.13	1.1384
349.49	1.1577
349.86	1.4043
350.22	1.4811
350.59	1.6078
350.96	1.8419
351.32	2.0072
351.69	2.4077
352.06	2.6001
352.42	2.861
352.79	3.1357
353.15	3.6241
353.52	3.9226
353.89	4.3688
354.25	4.8047
354.62	5.257
354.98	5.9441
355.35	6.5002
355.71	7.0868
356.08	7.9938
356.45	9.0125
356.81	9.7856
357.18	10.636
357.54	12.008
357.91	13.149
358.27	14.018
358.64	15.491
359.01	16.643
359.37	17.368
359.74	18.77
360.1	20.259
360.47	21.335
360.83	22.097
361.2	23.533
361.56	23.313
361.93	23.664
362.29	24.587
362.66	24.965
363.02	26.175
363.39	25.582
363.75	24.766
364.12	24.963
364.48	24.725
364.85	24.464
365.21	24.567
365.58	24.862
365.94	24.816
366.31	24.319
366.67	24.616
367.04	24.514
367.4	24.331
367.77	24.023
368.13	24.567
368.5	23.554
368.86	24.745
369.23	23.832
369.59	24.208
369.96	25.142
370.32	25.093
370.68	23.943
371.05	24.848
371.41	24.587
371.78	24.981
372.14	24.205
372.51	24.043
372.87	24.696
373.23	24.38
373.6	23.502
373.96	25.651
374.33	24.498
374.69	25.2
375.05	24.1
375.42	24.163
375.78	23.517
376.15	22.603
376.51	23.082
376.87	22.39
377.24	21.642
377.6	20.977
377.97	20.261
378.33	19.643
378.69	18.839
379.06	18.469
379.42	17.999
379.78	17.106
380.15	16.415
380.51	15.718
380.87	14.653
381.24	13.898
381.6	14.248
381.97	13.279
382.33	12.89
382.69	12.876
383.06	11.675
383.42	10.936
383.78	10.578
384.14	10.29
384.51	9.4234
384.87	9.1445
385.23	8.4929
385.6	8.5179
385.96	7.8906
386.32	7.5363
386.69	7.2655
387.05	6.9141
387.41	6.3555
387.78	6.0792
388.14	5.9114
388.5	5.5822
388.86	5.1935
389.23	4.9834
389.59	4.5889
389.95	4.5433
390.31	4.4013
390.68	4.1297
391.04	3.7864
391.4	3.6896
391.76	3.4698
392.13	3.2628
392.49	2.8511
392.85	2.7426
393.21	2.6556
393.58	2.6897
393.94	2.4993
394.3	2.4464
394.66	2.278
395.03	2.1567
395.39	2.0775
395.75	1.9366
396.11	1.896
396.47	1.739
396.84	1.6628
397.2	1.6507
397.56	1.6123
397.92	1.4168
398.28	1.3226
398.65	1.3446
399.01	1.2152
399.37	1.1963
399.73	1.1014
400.09	0
400.45	0
400.82	0
401.18	0
401.54	0
401.9	0
402.26	0
402.62	0
402.98	0
403.35	0
403.71	0
404.07	0
404.43	0
404.79	0
405.15	0
405.51	0
405.88	0
406.24	0
406.6	0
406.96	0
407.32	0
407.68	0
408.04	0
408.4	0
408.76	0
409.12	0
409.48	0
409.85	0
410.21	0
410.57	0
410.93	0
411.29	0
411.65	0
412.01	0
412.37	0
412.73	0
413.09	0
413.45	0
413.81	0
414.17	0
414.53	0
414.89	0
415.25	0
415.61	0
415.97	0
416.33	0
416.69	0
417.05	0
417.41	0
417.77	0
418.13	0
418.49	0
418.85	0
419.21	0
419.57	0
419.93	0
420.29	0
420.65	0
421.01	0
421.37	0
421.73	0
422.09	0
422.45	0
422.81	0
423.17	0
423.53	0
423.89	0
424.25	0
424.61	0
424.97	0
425.33	0
425.69	0
426.04	0
426.4	0
426.76	0
427.12	0
427.48	0
427.84	0
428.2	0
428.56	0
428.92	0
429.28	0
429.64	0
429.99	0
430.35	0
430.71	0
431.07	0
431.43	0
431.79	0
432.15	0
432.5	0
432.86	0
433.22	0
433.58	0
433.94	0
434.3	0
434.66	0
435.01	0
435.37	0
435.73	0
436.09	0
436.45	0
436.8	0
437.16	0
437.52	0
437.88	0
438.24	0
438.6	0
438.95	0
439.31	0
439.67	0
440.03	0
440.38	0
440.74	0
441.1	0
441.46	0
441.82	0
442.17	0
442.53	0
442.89	0
443.25	0
443.6	0
443.96	0
444.32	0
444.68	0
445.03	0
445.39	0
445.75	0
446.1	0
446.46	0
446.82	0
447.18	0
447.53	0
447.89	0
448.25	0
448.6	0
448.96	0
449.32	0
449.67	0
450.03	0
450.39	0
450.75	0
451.1	0
451.46	0
451.82	0
452.17	0
452.53	0
452.89	0
453.24	0
453.6	0
453.95	0
454.31	0
454.67	0
455.02	0
455.38	0
455.74	0
456.09	0
456.45	0
456.8	0
457.16	0
457.52	0
457.87	0
458.23	0
458.58	0
458.94	0
459.3	0
459.65	0
460.01	0
460.36	0
460.72	0
461.08	0
461.43	0
461.79	0
462.14	0
462.5	0
462.85	0
463.21	0
463.56	0
463.92	0
464.28	0
464.63	0
464.99	0
465.34	0
465.7	0
466.05	0
466.41	0
466.76	0
467.12	0
467.47	0
467.83	0
468.18	0
468.54	0
468.89	0
469.25	0
469.6	0
469.96	0
470.31	0
470.67	0
471.02	0
471.38	0
471.73	0
472.08	0
472.44	0
472.79	0
473.15	0
473.5	0
473.86	0
474.21	0
474.57	0
474.92	0
475.27	0
475.63	0
475.98	0
476.34	0
476.69	0
477.04	0
477.4	0
477.75	0
478.11	0
478.46	0
478.81	0
479.17	0
479.52	0
479.88	0
480.23	0
480.58	0
480.94	0
481.29	0
481.64	0
482	0
482.35	0
482.7	0
483.06	0
483.41	0
483.76	0
484.12	0
484.47	0
484.82	0
485.18	0
485.53	0
485.88	0
486.24	0
486.59	0
486.94	0
487.3	0
487.65	0
488	0
488.36	0
488.71	0
489.06	0
489.41	0
489.77	0
490.12	0
490.47	0
490.82	0
491.18	0
491.53	0
491.88	0
492.23	0
492.59	0
492.94	0
493.29	0
493.64	0
494	0
494.35	0
494.7	0
495.05	0
495.4	0
495.76	0
496.11	0
496.46	0
496.81	0
497.16	0
497.52	0
497.87	0
498.22	0
498.57	0
498.92	0
499.28	0
499.63	0
499.98	0
500.33	0
500.68	0
501.03	0
501.38	0
501.74	0
502.09	0
502.44	0
502.79	0
503.14	0
503.49	0
503.84	0
504.2	0
504.55	0
504.9	0
505.25	0
505.6	0
505.95	0
506.3	0
506.65	0
507	0
507.35	0
507.71	0
508.06	0
508.41	0
508.76	0
509.11	0
509.46	0
509.81	0
510.16	0
510.51	0
510.86	0
511.21	0
511.56	0
511.91	0
512.26	0
512.61	0
512.96	0
513.31	0
513.66	0
514.01	0
514.36	0
514.71	0
515.06	0
515.41	0
515.76	0
516.11	0
516.46	0
516.81	0
517.16	0
517.51	0
517.86	0
518.21	0
518.56	0
518.91	0
519.26	0
519.61	0
519.96	0
520.31	0
520.66	0
521.01	0
521.36	0
521.71	0
522.05	0
522.4	0
522.75	0
523.1	0
523.45	0
523.8	0
524.15	0
524.5	0
524.85	0
525.2	0
525.54	0
525.89	0
526.24	0
526.59	0
526.94	0
527.29	0
527.64	0
527.99	0
528.33	0
528.68	0
529.03	0
529.38	0
529.73	0
530.08	0
530.42	0
530.77	0
531.12	0
531.47	0
531.82	0
532.17	0
532.51	0
532.86	0
533.21	0
533.56	0
533.91	0
534.25	0
534.6	0
534.95	0
535.3	0
535.64	0
535.99	0
536.34	0
536.69	0
537.03	0
537.38	0
537.73	0
538.08	0
538.42	0
538.77	0
539.12	0
539.47	0
539.81	0
540.16	0
540.51	0
540.85	0
541.2	0
541.55	0
541.9	0
542.24	0
542.59	0
542.94	0
543.28	0
543.63	0
543.98	0
544.32	0
544.67	0
545.02	0
545.36	0
545.71	0
546.06	0
546.4	0
546.75	0
547.1	0
547.44	0
547.79	0
548.14	0
548.48	0
548.83	0
549.17	0
549.52	0
549.87	0
550.21	0
550.56	0
550.9	0
551.25	0
551.6	0
551.94	0
552.29	0
552.63	0
552.98	0
553.32	0
553.67	0
554.02	0
554.36	0
554.71	0
555.05	0
555.4	0
555.74	0
556.09	0
556.43	0
556.78	0
557.12	0
557.47	0
557.81	0
558.16	0
558.51	0
558.85	0
559.2	0
559.54	0
559.89	0
560.23	0
560.57	0
560.92	0
561.26	0
561.61	0
561.95	0
562.3	0
562.64	0
562.99	0
563.33	0
563.68	0
564.02	0
564.37	0
564.71	0
565.05	0
565.4	0
565.74	0
566.09	0
566.43	0
566.78	0
567.12	0
567.46	0
567.81	0
568.15	0
568.5	0
568.84	0
569.18	0
569.53	0
569.87	0
570.21	0
570.56	0
570.9	0
571.25	0
571.59	0
571.93	0
572.28	0
572.62	0
572.96	0
573.31	0
573.65	0
573.99	0
574.34	0
574.68	0
575.02	0
575.37	0
575.71	0
576.05	0
576.39	0
576.74	0
577.08	0
577.42	0
577.77	0
578.11	0
578.45	0
578.79	0
579.14	0
579.48	0
579.82	0
580.16	0
580.51	0
580.85	0
581.19	0
581.53	0
581.88	0
582.22	0
582.56	0
582.9	0
583.25	0
583.59	0
583.93	0
584.27	0
584.61	0
584.96	0
585.3	0
585.64	0
585.98	0
586.32	0
586.67	0
587.01	0
587.35	0
587.69	0
588.03	0
588.37	0
588.71	0
589.06	0
589.4	0
589.74	0
590.08	0
590.42	0
590.76	0
591.1	0
591.45	0
591.79	0
592.13	0
592.47	0
592.81	0
593.15	0
593.49	0
593.83	0
594.17	0
594.51	0
594.86	0
595.2	0
595.54	0
595.88	0
596.22	0
596.56	0
596.9	0
597.24	0
597.58	0
597.92	0
598.26	0
598.6	0
598.94	0
599.28	0
599.62	0
599.96	0
600.3	0
600.64	0
600.98	0
601.32	0
601.66	0
602	0
602.34	0
602.68	0
603.02	0
603.36	0
603.7	0
604.04	0
604.38	0
604.72	0
605.06	0
605.4	0
605.74	0
606.08	0
606.42	0
606.76	0
607.1	0
607.43	0
607.77	0
608.11	0
608.45	0
608.79	0
609.13	0
609.47	0
609.81	0
610.15	0
610.49	0
610.82	0
611.16	0
611.5	0
611.84	0
612.18	0
612.52	0
612.86	0
613.2	0
613.53	0
613.87	0
614.21	0
614.55	0
614.89	0
615.23	0
615.56	0
615.9	0
616.24	0
616.58	0
616.92	0
617.25	0
617.59	0
617.93	0
618.27	0
618.61	0
618.94	0
619.28	0
619.62	0
619.96	0
620.29	0
620.63	0
620.97	0
621.31	0
621.64	0
621.98	0
622.32	0
622.66	0
622.99	0
623.33	0
623.67	0
624.01	0
624.34	0
624.68	0
625.02	0
625.35	0
625.69	0
626.03	0
626.36	0
626.7	0
627.04	0
627.38	0
627.71	0
628.05	0
628.39	0
628.72	0
629.06	0
629.39	0
629.73	0
630.07	0
630.4	0
630.74	0
631.08	0
631.41	0
631.75	0
632.09	0
632.42	0
632.76	0
633.09	0
633.43	0
633.77	0
634.1	0
634.44	0
634.77	0
635.11	0
635.44	0
635.78	0
636.12	0
636.45	0
636.79	0
637.12	0
637.46	0
637.79	0
638.13	0
638.46	0
638.8	0
639.13	0
639.47	0
639.8	0
640.14	0
640.47	0
640.81	0
641.14	0
641.48	0
641.81	0
642.15	0
642.48	0
642.82	0
643.15	0
643.49	0
643.82	0
644.16	0
644.49	0
644.83	0
645.16	0
645.5	0
645.83	0
646.16	0
646.5	0
646.83	0
647.17	0
647.5	0
647.84	0
648.17	0
648.5	0
648.84	0
649.17	0
649.51	0
649.84	0
650.17	0
650.51	0
650.84	0
651.17	0
651.51	0
651.84	0
652.18	0
652.51	0
652.84	0
653.18	0
653.51	0
653.84	0
654.18	0
654.51	0
654.84	0
655.18	0
655.51	0
655.84	0
656.17	0
656.51	0
656.84	0
657.17	0
657.51	0
657.84	0
658.17	0
658.5	0
658.84	0
659.17	0
659.5	0
659.83	0
660.17	0
660.5	0
660.83	0
661.16	0
661.5	0
661.83	0
662.16	0
662.49	0
662.83	0
663.16	0
663.49	0
663.82	0
664.15	0
664.49	0
664.82	0
665.15	0
665.48	0
665.81	0
666.14	0
666.48	0
666.81	0
667.14	0
667.47	0
667.8	0
668.13	0
668.47	0
668.8	0
669.13	0
669.46	0
669.79	0
670.12	0
670.45	0
670.78	0
671.12	0
671.45	0
671.78	0
672.11	0
672.44	0
672.77	0
673.1	0
673.43	0
673.76	0
674.09	0
674.42	0
674.75	0
675.08	0
675.41	0
675.75	0
676.08	0
676.41	0
676.74	0
677.07	0
677.4	0
677.73	0
678.06	0
678.39	0
678.72	0
679.05	0
679.38	0
679.71	0
680.04	0
680.37	0
680.7	0
681.03	0
681.36	0
681.69	0
682.01	0
682.34	0
682.67	0
683	0
683.33	0
683.66	0
683.99	0
684.32	0
684.65	0
684.98	0
685.31	0
685.64	0
685.97	0
686.3	0
686.62	0
686.95	0
687.28	0
687.61	0
687.94	0
688.27	0
688.6	0
688.93	0
689.25	0
689.58	0
689.91	0
690.24	0
690.57	0
690.9	0
691.22	0
691.55	0
691.88	0
692.21	0
692.54	0
692.87	0
693.19	0
693.52	0
693.85	0
694.18	0
694.51	0
694.83	0
695.16	0
695.49	0
695.82	0
696.14	0
696.47	0
696.8	0
697.13	0
697.45	0
697.78	0
698.11	0
698.44	0
698.76	0
699.09	0
699.42	0
699.74	0
700.07	0
700.4	0
700.73	0
701.05	0
701.38	0
701.71	0
702.03	0
702.36	0
702.69	0
703.01	0
703.34	0
703.67	0
703.99	0
704.32	0
704.65	0
704.97	0
705.3	0
705.63	0
705.95	0
706.28	0
706.6	0
706.93	0
707.26	0
707.58	0
707.91	0
708.23	0
708.56	0
708.89	0
709.21	0
709.54	0
709.86	0
710.19	0
710.52	0
710.84	0
711.17	0
711.49	0
711.82	0
712.14	0
712.47	0
712.79	0
713.12	0
713.44	0
713.77	0
714.09	0
714.42	0
714.74	0
715.07	0
715.39	0
715.72	0
716.04	0
716.37	0
716.69	0
717.02	0
717.34	0
717.67	0
717.99	0
718.32	0
718.64	0
718.97	0
719.29	0
719.61	0
719.94	0
720.26	0
720.59	0
720.91	0
721.24	0
721.56	0
721.88	0
722.21	0
722.53	0
722.85	0
723.18	0
723.5	0
723.83	0
724.15	0
724.47	0
724.8	0
725.12	0
725.44	0
725.77	0
726.09	0
726.41	0
726.74	0
727.06	0
727.38	0
727.71	0
728.03	0
728.35	0
728.68	0
729	0
729.32	0
729.65	0
729.97	0
730.29	0
730.61	0
730.94	0
731.26	0
731.58	0
731.9	0
732.23	0
732.55	0
732.87	0
733.19	0
733.52	0
733.84	0
734.16	0
734.48	0
734.81	0
735.13	0
735.45	0
735.77	0
736.09	0
736.42	0
736.74	0
737.06	0
737.38	0
737.7	0
738.02	0
738.35	0
738.67	0
738.99	0
739.31	0
739.63	0
739.95	0
740.28	0
740.6	0
740.92	0
741.24	0
741.56	0
741.88	0
742.2	0
742.52	0
742.84	0
743.17	0
743.49	0
743.81	0
744.13	0
744.45	0
744.77	0
745.09	0
745.41	0
745.73	0
746.05	0
746.37	0
746.69	0
747.01	0
747.33	0
747.65	0
747.97	0
748.29	0
748.61	0
748.93	0
749.25	0
749.57	0
749.89	0
750.21	0
750.53	0
750.85	0
751.17	0
751.49	0
751.81	0
752.13	0
752.45	0
752.77	0
753.09	0
753.41	0
753.73	0
754.05	0
754.37	0
754.69	0
755.01	0
755.33	0
755.64	0
755.96	0
756.28	0
756.6	0
756.92	0
757.24	0
757.56	0
757.88	0
758.2	0
758.51	0
758.83	0
759.15	0
759.47	0
759.79	0
760.11	0
760.43	0
760.74	0
761.06	0
761.38	0
761.7	0
762.02	0
762.33	0
762.65	0
762.97	0
763.29	0
763.61	0
763.92	0
764.24	0
764.56	0
764.88	0
765.19	0
765.51	0
765.83	0
766.15	0
766.46	0
766.78	0
767.1	0
767.42	0
767.73	0
768.05	0
768.37	0
768.69	0
769	0
769.32	0
769.64	0
769.95	0
770.27	0
770.59	0
770.9	0
771.22	0
771.54	0
771.85	0
772.17	0
772.49	0
772.8	0
773.12	0
773.44	0
773.75	0
774.07	0
774.39	0
774.7	0
775.02	0
775.33	0
775.65	0
775.97	0
776.28	0
776.6	0
776.91	0
777.23	0
777.55	0
777.86	0
778.18	0
778.49	0
778.81	0
779.12	0
779.44	0
779.75	0
780.07	0
780.38	0
780.7	0
781.02	0
781.33	0
781.65	0
781.96	0
782.28	0
782.59	0
782.91	0
783.22	0
783.54	0
783.85	0
784.16	0
784.48	0
784.79	0
785.11	0
785.42	0
785.74	0
786.05	0
786.37	0
786.68	0
787	0
787.31	0
787.62	0
787.94	0
788.25	0
788.57	0
788.88	0
789.19	0
789.51	0
789.82	0
790.14	0
790.45	0
790.76	0
791.08	0
791.39	0
791.7	0
792.02	0
792.33	0
792.64	0
792.96	0
793.27	0
793.58	0
793.9	0
794.21	0
794.52	0
794.84	0
795.15	0
795.46	0
795.78	0
796.09	0
796.4	0
796.71	0
797.03	0
797.34	0
797.65	0
797.96	0
798.28	0
798.59	0
798.9	0
799.21	0
799.53	0
799.84	0
800.15	0
800.46	0
800.78	0
801.09	0
801.4	0
801.71	0
802.02	0
802.34	0
802.65	0
802.96	0
803.27	0
803.58	0
803.89	0
804.21	0
804.52	0
804.83	0
805.14	0
805.45	0
805.76	0
806.07	0
806.39	0
806.7	0
807.01	0
807.32	0
807.63	0
807.94	0
808.25	0
808.56	0
808.87	0
809.18	0
809.49	0
809.81	0
810.12	0
810.43	0
810.74	0
811.05	0
811.36	0
811.67	0
811.98	0
812.29	0
812.6	0
812.91	0
813.22	0
813.53	0
813.84	0
814.15	0
814.46	0
814.77	0
815.08	0
815.39	0
815.7	0
816.01	0
816.32	0
816.63	0
816.94	0
817.25	0
817.56	0
817.87	0
818.17	0
818.48	0
818.79	0
819.1	0
819.41	0
819.72	0
820.03	0
820.34	0
820.65	0
820.96	0
821.27	0
821.57	0
821.88	0
822.19	0
822.5	0
822.81	0
823.12	0
823.43	0
823.73	0
824.04	0
824.35	0
824.66	0
824.97	0
825.28	0
825.58	0
825.89	0
826.2	0
826.51	0
826.82	0
827.12	0
827.43	0
827.74	0
828.05	0
828.35	0
828.66	0
828.97	0
829.28	0
829.58	0
829.89	0
830.2	0
830.51	0
830.81	0
831.12	0
831.43	0
831.74	0
832.04	0
832.35	0
832.66	0
832.96	0
833.27	0
833.58	0
833.88	0
834.19	0
834.5	0
834.8	0
835.11	0
835.42	0
835.72	0
836.03	0
836.34	0
836.64	0
836.95	0
837.25	0
837.56	0
837.87	0
838.17	0
838.48	0
838.78	0
839.09	0
839.4	0
839.7	0
840.01	0
840.31	0
840.62	0
840.92	0
841.23	0
841.54	0
841.84	0
842.15	0
842.45	0
842.76	0
843.06	0
843.37	0
843.67	0
843.98	0
844.28	0
844.59	0
844.89	0
845.2	0
845.5	0
845.81	0
846.11	0
846.42	0
846.72	0
847.03	0
847.33	0
847.63	0
847.94	0
848.24	0
848.55	0
848.85	0
849.16	0
849.46	0
849.76	0
850.07	0
850.37	0
850.68	0
850.98	0
851.28	0
851.59	0
851.89	0
852.19	0
852.5	0
852.8	0
853.11	0
853.41	0
853.71	0
854.02	0
854.32	0
854.62	0
854.93	0
855.23	0
855.53	0
855.83	0
856.14	0
856.44	0
856.74	0
857.05	0
857.35	0
857.65	0
857.95	0
858.26	0
858.56	0
858.86	0
859.16	0
859.47	0
859.77	0
860.07	0
860.37	0
860.68	0
860.98	0
861.28	0
861.58	0
861.88	0
862.19	0
862.49	0
862.79	0
863.09	0
863.39	0
863.7	0
864	0
864.3	0
864.6	0
864.9	0
865.2	0
865.5	0
865.81	0
866.11	0
866.41	0
866.71	0
867.01	0
867.31	0
867.61	0
867.91	0
868.21	0
868.52	0
868.82	0
869.12	0
869.42	0
869.72	0
870.02	0
870.32	0
870.62	0
870.92	0
871.22	0
871.52	0
871.82	0
872.12	0
872.42	0
872.72	0
873.02	0
873.32	0
873.62	0
873.92	0
874.22	0
874.52	0
874.82	0
875.12	0
875.42	0
875.72	0
876.02	0
876.32	0
[truncated: 49 more rows]
