# Supplementary material for: Dataset for hierarchical tetramodal-porous architecture of zinc oxide nanoparticles microfluidically synthesized via dual-step nanofabrication
Source: Data Brief. 2022 Apr 11;42:108137. doi: 10.1016/j.dib.2022.108137 (PMC9046623; doi:10.1016/j.dib.2022.108137)
Supplement: Supplementary file 16 [file mmc16.csv]

Concentration (mg mL-1)	C C0-1 (%)
1	61.6766
0.1	84.8303
0.01	110.7784
0	100
