# Supplementary material for: Dataset for hierarchical tetramodal-porous architecture of zinc oxide nanoparticles microfluidically synthesized via dual-step nanofabrication
Source: Data Brief. 2022 Apr 11;42:108137. doi: 10.1016/j.dib.2022.108137 (PMC9046623; doi:10.1016/j.dib.2022.108137)
Supplement: Supplementary file 17 [file mmc17.csv]

Time (min)	Methyl orange (0.01 mg mL-1)	Standard deviation (SD)	MFD-2 ZnO aggregates (1.0 mg mL-1)	Standard deviation (SD)
0	100	1.9638	100	1.9638
10	100.4535	1.0391	38.2464	4.4048
30	100.0756	1.3668	29.4785	4.1565
60	99.3197	0.8176	21.9199	1.9017
