# Supplementary material for: Dataset for hierarchical tetramodal-porous architecture of zinc oxide nanoparticles microfluidically synthesized via dual-step nanofabrication
Source: Data Brief. 2022 Apr 11;42:108137. doi: 10.1016/j.dib.2022.108137 (PMC9046623; doi:10.1016/j.dib.2022.108137)
Supplement: Supplementary file 18 [file mmc18.csv]

Wavelength (nm)	Methyl oragne (0.01 mg mL-1)	Wavelength (nm)	MFD-2 ZnO aggregates at 10 min	Wavelength (nm)	MFD-2 ZnO aggregates at 30 min	Wavelength (nm)	MFD-2 ZnO aggregates at 60 min
300	0.551	300	0.5	300	0.508	300	0.533
310	0.403	310	0.366	310	0.376	310	0.398
320	0.332	320	0.304	320	0.313	320	0.337
330	0.283	330	0.259	330	0.269	330	0.292
340	0.24	340	0.22	340	0.229	340	0.253
350	0.226	350	0.198	350	0.207	350	0.229
360	0.217	360	0.176	360	0.184	360	0.202
370	0.205	370	0.142	370	0.147	370	0.161
380	0.218	380	0.129	380	0.131	380	0.139
390	0.255	390	0.135	390	0.135	390	0.137
400	0.298	400	0.149	400	0.146	400	0.142
410	0.335	410	0.161	410	0.157	410	0.147
420	0.375	420	0.174	420	0.167	420	0.151
430	0.404	430	0.183	430	0.174	430	0.154
440	0.436	440	0.193	440	0.182	440	0.157
450	0.46	450	0.199	450	0.189	450	0.157
460	0.478	460	0.204	460	0.193	460	0.156
470	0.477	470	0.203	470	0.189	470	0.153
480	0.451	480	0.193	480	0.179	480	0.146
490	0.399	490	0.172	490	0.16	490	0.134
500	0.335	500	0.148	500	0.139	500	0.122
510	0.255	510	0.119	510	0.114	510	0.107
520	0.184	520	0.094	520	0.091	520	0.095
530	0.128	530	0.074	530	0.073	530	0.086
540	0.085	540	0.06	540	0.06	540	0.08
550	0.062	550	0.052	550	0.053	550	0.076
560	0.045	560	0.047	560	0.049	560	0.074
570	0.038	570	0.045	570	0.048	570	0.073
580	0.035	580	0.044	580	0.047	580	0.072
590	0.034	590	0.044	590	0.048	590	0.072
600	0.034	600	0.043	600	0.048	600	0.072
610	0.033	610	0.043	610	0.048	610	0.072
620	0.033	620	0.042	620	0.048	620	0.071
630	0.032	630	0.041	630	0.047	630	0.071
640	0.032	640	0.04	640	0.047	640	0.07
650	0.032	650	0.04	650	0.046	650	0.07
660	0.032	660	0.039	660	0.046	660	0.07
670	0.032	670	0.039	670	0.045	670	0.07
680	0.032	680	0.039	680	0.044	680	0.07
690	0.031	690	0.039	690	0.043	690	0.069
700	0.032	700	0.04	700	0.042	700	0.07
