# Supplementary material for: Dataset for hierarchical tetramodal-porous architecture of zinc oxide nanoparticles microfluidically synthesized via dual-step nanofabrication
Source: Data Brief. 2022 Apr 11;42:108137. doi: 10.1016/j.dib.2022.108137 (PMC9046623; doi:10.1016/j.dib.2022.108137)
Supplement: Supplementary file 19 [file mmc19.csv]

Wavelength (nm)	Photoluminescence of MFD-2 ZnO at 6.0 mg¡¤mL-1	Photoluminescence of MFD-2 ZnO at 3.0 mg¡¤mL-1	Photoluminescence of MFD-2 ZnO at 1.5 mg¡¤mL-1	Photoluminescence of MFD-2 ZnO at 0.75 mg¡¤mL-1
390	-593	105	257	191
400	-487	60	159	127
410	-384	44	105	85
420	-279	54	110	62
430	-246	35	81	70
440	-176	62	81	71
450	-144	97	103	39
460	-59	85	74	6
470	46	138	103	42
480	148	188	115	45
490	284	286	171	80
500	425	359	232	94
510	617	504	355	127
520	820	602	423	144
530	995	758	458	166
540	1181	900	601	203
550	1331	996	613	215
560	1487	1124	692	251
570	1600	1256	766	328
580	1700	1228	874	260
590	1759	1330	798	255
600	1802	1344	843	301
610	1822	1338	885	275
620	1721	1295	858	336
630	1751	1204	746	327
640	1768	1207	819	243
650	1546	1013	704	210
660	1448	1330	769	284
670	1302	1086	381	53
680	1369	1067	1145	111
690	1398	926	354	214
700	1544	1085	1078	-191
